# Supplementary material for: Tetra-n-butyl­ammonium bis­(2,2-dicyano­ethyl­ene-1,1-dithiol­ato)palladium(II)
Source: Acta Crystallogr Sect E Struct Rep Online. 2008 Nov 20;64(Pt 12):m1565. doi: 10.1107/S1600536808037616 (PMC2959997; doi:10.1107/S1600536808037616)
Supplement: Supplementary file 1 [file e-64-m1565-sup1.cif]

##############################################################################
###                                                                        ###
###        Electronic paper (Acta Crystallographica Section E)             ###
###                                                                        ###
##############################################################################
#                                                                            #
# This CIF contains the data in a paper accepted for publication in Acta     #
# Crystallographica Section E. It conforms to the requirements of Notes      #
# for Authors for Section E, and has been peer reviewed under the auspices   #
# of the IUCr Commission on Journals.                                        #
#                                                                            #
# Full details of the Crystallographic Information File format               #
# are given in the paper "The Crystallographic Information File (CIF):       #
# a New Standard Archive File for Crystallography" by S. R. Hall, F. H.      #
# Allen and I. D. Brown [Acta Cryst. (1991), A47, 655-685].                  #
#                                                                            #
# The current version of the core CIF dictionary is obtainable from          #
# ftp://ftp.iucr.org/pub/cif_core.dic. The current version number is 2.4.    #
#                                                                            #
# Software is freely available for graphical display of the structure(s) in  #
# this CIF.  For information consult the CIF home page http://www.iucr.org/  #
# cif/home.html                                                              #
#                                                                            #
# This file may be used for bona fide research purposes within the           #
# scientific community so long as proper attribution is given to the journal # 
# article from which it was obtained.                                        #
#                                                                            #
##############################################################################
                                             
data_I
_audit_creation_method     SHELXL-97
_chemical_name_systematic
;
Tetra-n-butylammonium bis(2,2-dicyanoethylene-1,1-dithiolato)palladium(II)
;
_chemical_name_common     ?
_chemical_formula_moiety     '2(C16 H36 N +), C8 N4 Pd S4 2-'
_chemical_formula_sum     'C40 H72 N6 Pd S4'
_chemical_formula_iupac     '(C16 H36 N)2 [Pd (C4 N2 S2)2]'
_chemical_formula_weight     871.68
_chemical_melting_point     ?
_symmetry_cell_setting     monoclinic
_symmetry_space_group_name_H-M     'P 21/c'
_symmetry_space_group_name_Hall     '-P 2ybc'
loop_
    _symmetry_equiv_pos_as_xyz
    'x, y, z'
    '-x, y+1/2, -z+1/2'
    '-x, -y, -z'
    'x, -y-1/2, z-1/2'
_cell_length_a     13.9468(13)
_cell_length_b     8.6267(8)
_cell_length_c     20.3231(19)
_cell_angle_alpha     90.00
_cell_angle_beta     108.218(2)
_cell_angle_gamma     90.00
_cell_volume     2322.6(4)
_cell_formula_units_Z     2
_cell_measurement_reflns_used     3632
_cell_measurement_theta_min     2.19
_cell_measurement_theta_max     25.04
_cell_measurement_temperature     173(2)
_exptl_crystal_description     block
_exptl_crystal_colour     orange
_exptl_crystal_size_max     0.50
_exptl_crystal_size_mid     0.40
_exptl_crystal_size_min     0.33
_exptl_crystal_density_diffrn     1.246
_exptl_crystal_density_meas     ?
_exptl_crystal_density_method     'not measured'
_exptl_crystal_F_000     928
_exptl_absorpt_coefficient_mu     0.612
_exptl_absorpt_correction_type     'multi-scan'
_exptl_absorpt_process_details     '(SADABS; Bruker 2003)'
_exptl_absorpt_correction_T_min     0.749
_exptl_absorpt_correction_T_max     0.824
_exptl_special_details
;
;
_diffrn_ambient_temperature     173(2)
_diffrn_radiation_type     MoK\a
_diffrn_radiation_wavelength     0.71073
_diffrn_radiation_source     'normal-focus sealed tube'
_diffrn_radiation_monochromator     graphite
_diffrn_measurement_device_type     'Bruker SMART CCD area-detector'
_diffrn_measurement_method     \f
_diffrn_detector_area_resol_mean     ?
_diffrn_reflns_number     22206
_diffrn_reflns_av_R_equivalents     0.0268
_diffrn_reflns_av_sigmaI/netI     0.0183
_diffrn_reflns_theta_min     1.54
_diffrn_reflns_theta_max     25.06
_diffrn_reflns_theta_full     25.06
_diffrn_measured_fraction_theta_max     0.998
_diffrn_measured_fraction_theta_full     0.998
_diffrn_reflns_limit_h_min     -16
_diffrn_reflns_limit_h_max     16
_diffrn_reflns_limit_k_min     -10
_diffrn_reflns_limit_k_max     10
_diffrn_reflns_limit_l_min     -24
_diffrn_reflns_limit_l_max     24
_diffrn_standards_number     0
_diffrn_standards_interval_count     .
_diffrn_standards_interval_time     .
_diffrn_standards_decay_%     ?
_refine_special_details
;
Refinement of <i>F</i>^2^ against ALL reflections. The weighted <i>R</i>-factor
<i>wR</i> and goodness of fit <i>S</i> are based on <i>F</i>^2^, conventional
<i>R</i>-factors <i>R</i> are based on <i>F</i>, with <i>F</i> set to zero for
negative <i>F</i>^2^. The threshold expression of <i>F</i>^2^ >
\s(<i>F</i>^2^) is used only for calculating <i>R</i>-factors(gt) <i>etc</i>.
and is not relevant to the choice of reflections for refinement.
<i>R</i>-factors based on <i>F</i>^2^ are statistically about twice as large
as those based on <i>F</i>, and <i>R</i>- factors based on ALL data will be
even larger.
;
_reflns_number_total     4124
_reflns_number_gt     3613
_reflns_threshold_expression     I>2\s(I)
_refine_ls_structure_factor_coef     Fsqd
_refine_ls_matrix_type     full
_refine_ls_R_factor_all     0.0304
_refine_ls_R_factor_gt     0.0242
_refine_ls_wR_factor_gt     0.0600
_refine_ls_wR_factor_ref     0.0627
_refine_ls_goodness_of_fit_ref     1.018
_refine_ls_restrained_S_all     1.018
_refine_ls_number_reflns     4124
_refine_ls_number_parameters     236
_refine_ls_number_restraints     0
_refine_ls_hydrogen_treatment     constr
_refine_ls_weighting_scheme     calc
_refine_ls_weighting_details
         'calc w=1/[\s^2^(Fo^2^)+(0.0322P)^2^+0.8279P] where P=(Fo^2^+2Fc^2^)/3'
_atom_sites_solution_hydrogens     geom
_atom_sites_solution_primary     direct
_atom_sites_solution_secondary     difmap
_refine_ls_shift/su_max     0.001
_refine_ls_shift/su_mean     0.000
_refine_diff_density_max     0.245
_refine_diff_density_min     -0.276
_refine_ls_extinction_method     none
_refine_ls_extinction_coef     ?
loop_
    _atom_type_symbol
    _atom_type_description
    _atom_type_scat_dispersion_real
    _atom_type_scat_dispersion_imag
    _atom_type_scat_source
    'C' 'C' 0.0033 0.0016
                         'International Tables Vol C Tables 4.2.6.8 and 6.1.1.4'
    'H' 'H' 0.0000 0.0000
                         'International Tables Vol C Tables 4.2.6.8 and 6.1.1.4'
    'N' 'N' 0.0061 0.0033
                         'International Tables Vol C Tables 4.2.6.8 and 6.1.1.4'
    'S' 'S' 0.1246 0.1234
                         'International Tables Vol C Tables 4.2.6.8 and 6.1.1.4'
    'Pd' 'Pd' -0.9988 1.0072
                         'International Tables Vol C Tables 4.2.6.8 and 6.1.1.4'
_computing_data_collection     'SMART (Bruker, 2003)'
_computing_cell_refinement     'SAINT (Bruker, 2006)'
_computing_data_reduction     'SAINT (Bruker, 2006)'
_computing_structure_solution     'SHELXTL (Sheldrick, 2008)'
_computing_structure_refinement     'SHELXTL (Sheldrick, 2008)'
_computing_molecular_graphics     'SHELXTL (Sheldrick, 2008)'
_computing_publication_material     'SHELXTL (Sheldrick, 2008)'
loop_
    _atom_site_type_symbol
    _atom_site_label
    _atom_site_fract_x
    _atom_site_fract_y
    _atom_site_fract_z
    _atom_site_U_iso_or_equiv
    _atom_site_adp_type
    _atom_site_calc_flag
    _atom_site_refinement_flags
    _atom_site_occupancy
    _atom_site_disorder_assembly
    _atom_site_disorder_group
    Pd Pd1 0.0000 1.0000 1.0000 0.03612(8) Uani d S 1 . .
    S S1 0.15463(4) 1.09186(5) 0.99538(2) 0.04065(12) Uani d . 1 . .
    C C1 0.19356(14) 1.09487(19) 1.08491(9) 0.0367(4) Uani d . 1 . .
    N N1 0.40960(13) 1.2828(2) 1.07224(9) 0.0542(5) Uani d . 1 . .
    S S2 0.10006(4) 1.02365(5) 1.11567(3) 0.04049(12) Uani d . 1 . .
    N N2 0.33826(14) 1.1436(2) 1.25846(10) 0.0597(5) Uani d . 1 . .
    C C2 0.28567(14) 1.1511(2) 1.12541(9) 0.0375(4) Uani d . 1 . .
    N N3 0.25990(9) 0.61333(15) 0.92368(7) 0.0254(3) Uani d . 1 . .
    C C3 0.35433(15) 1.2222(2) 1.09551(10) 0.0415(5) Uani d . 1 . .
    C C4 0.31446(15) 1.1474(2) 1.19936(11) 0.0438(5) Uani d . 1 . .
    C C5 0.17965(12) 0.64663(19) 0.95836(8) 0.0280(4) Uani d . 1 . .
    H H5A 0.1898 0.7533 0.9772 0.034 Uiso calc R 1 . .
    H H5B 0.1125 0.6430 0.9226 0.034 Uiso calc R 1 . .
    C C6 0.17926(13) 0.53612(19) 1.01639(9) 0.0312(4) Uani d . 1 . .
    H H6A 0.2494 0.5187 1.0465 0.037 Uiso calc R 1 . .
    H H6B 0.1510 0.4350 0.9965 0.037 Uiso calc R 1 . .
    C C7 0.11676(13) 0.6011(2) 1.05940(9) 0.0338(4) Uani d . 1 . .
    H H7A 0.1484 0.6980 1.0823 0.041 Uiso calc R 1 . .
    H H7B 0.0484 0.6270 1.0285 0.041 Uiso calc R 1 . .
    C C8 0.10805(15) 0.4871(2) 1.11407(10) 0.0402(4) Uani d . 1 . .
    H H8A 0.0707 0.5352 1.1423 0.060 Uiso calc R 1 . .
    H H8B 0.1757 0.4583 1.1437 0.060 Uiso calc R 1 . .
    H H8C 0.0721 0.3942 1.0915 0.060 Uiso calc R 1 . .
    C C9 0.25005(12) 0.44804(19) 0.89542(8) 0.0278(4) Uani d . 1 . .
    H H9A 0.3061 0.4288 0.8763 0.033 Uiso calc R 1 . .
    H H9B 0.2585 0.3754 0.9345 0.033 Uiso calc R 1 . .
    C C10 0.15178(13) 0.4104(2) 0.84001(10) 0.0379(4) Uani d . 1 . .
    H H10A 0.1458 0.4731 0.7981 0.045 Uiso calc R 1 . .
    H H10B 0.0944 0.4367 0.8568 0.045 Uiso calc R 1 . .
    C C11 0.14795(15) 0.2387(2) 0.82185(10) 0.0413(4) Uani d . 1 . .
    H H11A 0.2031 0.2147 0.8025 0.050 Uiso calc R 1 . .
    H H11B 0.1592 0.1769 0.8646 0.050 Uiso calc R 1 . .
    C C12 0.04792(16) 0.1920(3) 0.76986(12) 0.0587(6) Uani d . 1 . .
    H H12A 0.0489 0.0809 0.7600 0.088 Uiso calc R 1 . .
    H H12B 0.0372 0.2510 0.7269 0.088 Uiso calc R 1 . .
    H H12C -0.0069 0.2140 0.7891 0.088 Uiso calc R 1 . .
    C C13 0.24560(12) 0.7323(2) 0.86637(8) 0.0302(4) Uani d . 1 . .
    H H13A 0.1768 0.7201 0.8333 0.036 Uiso calc R 1 . .
    H H13B 0.2496 0.8370 0.8870 0.036 Uiso calc R 1 . .
    C C14 0.32053(13) 0.7239(2) 0.82619(9) 0.0364(4) Uani d . 1 . .
    H H14A 0.3276 0.6150 0.8131 0.044 Uiso calc R 1 . .
    H H14B 0.3874 0.7602 0.8559 0.044 Uiso calc R 1 . .
    C C15 0.28591(14) 0.8236(2) 0.76111(9) 0.0434(5) Uani d . 1 . .
    H H15A 0.2205 0.7840 0.7306 0.052 Uiso calc R 1 . .
    H H15B 0.2754 0.9312 0.7743 0.052 Uiso calc R 1 . .
    C C16 0.36177(18) 0.8238(3) 0.72159(12) 0.0618(6) Uani d . 1 . .
    H H16A 0.3374 0.8910 0.6809 0.093 Uiso calc R 1 . .
    H H16B 0.3702 0.7180 0.7067 0.093 Uiso calc R 1 . .
    H H16C 0.4268 0.8625 0.7516 0.093 Uiso calc R 1 . .
    C C17 0.36558(11) 0.62498(19) 0.97581(8) 0.0271(3) Uani d . 1 . .
    H H17A 0.3757 0.5354 1.0077 0.033 Uiso calc R 1 . .
    H H17B 0.4152 0.6155 0.9503 0.033 Uiso calc R 1 . .
    C C18 0.38904(12) 0.7716(2) 1.01894(9) 0.0323(4) Uani d . 1 . .
    H H18A 0.3397 0.7849 1.0445 0.039 Uiso calc R 1 . .
    H H18B 0.3843 0.8627 0.9885 0.039 Uiso calc R 1 . .
    C C19 0.49551(13) 0.7591(2) 1.06987(9) 0.0375(4) Uani d . 1 . .
    H H19A 0.4987 0.6693 1.1008 0.045 Uiso calc R 1 . .
    H H19B 0.5435 0.7399 1.0438 0.045 Uiso calc R 1 . .
    C C20 0.52758(15) 0.9040(2) 1.11359(11) 0.0516(5) Uani d . 1 . .
    H H20A 0.5969 0.8913 1.1444 0.077 Uiso calc R 1 . .
    H H20B 0.4823 0.9207 1.1413 0.077 Uiso calc R 1 . .
    H H20C 0.5242 0.9935 1.0833 0.077 Uiso calc R 1 . .
loop_
    _atom_site_aniso_label
    _atom_site_aniso_U_11
    _atom_site_aniso_U_22
    _atom_site_aniso_U_33
    _atom_site_aniso_U_12
    _atom_site_aniso_U_13
    _atom_site_aniso_U_23
    Pd1 0.05110(14) 0.02259(11) 0.03883(13) 0.00135(8) 0.02006(10) -0.00010(8)
    S1 0.0562(3) 0.0330(2) 0.0383(3) 0.0008(2) 0.0228(2) 0.00116(19)
    C1 0.0513(11) 0.0244(9) 0.0408(10) 0.0087(8) 0.0236(9) 0.0046(7)
    N1 0.0447(10) 0.0646(12) 0.0576(11) 0.0134(9) 0.0224(9) 0.0267(9)
    S2 0.0536(3) 0.0341(3) 0.0400(3) -0.0036(2) 0.0237(2) 0.00052(19)
    N2 0.0626(12) 0.0758(14) 0.0422(11) -0.0116(10) 0.0185(9) 0.0066(9)
    C2 0.0451(11) 0.0344(10) 0.0376(10) 0.0092(8) 0.0197(9) 0.0077(8)
    N3 0.0217(7) 0.0270(7) 0.0260(7) 0.0027(5) 0.0054(6) -0.0010(6)
    C3 0.0414(11) 0.0426(11) 0.0419(11) 0.0145(9) 0.0149(9) 0.0148(9)
    C4 0.0453(11) 0.0418(11) 0.0486(13) 0.0000(9) 0.0209(10) 0.0068(9)
    C5 0.0226(8) 0.0282(8) 0.0331(9) 0.0038(7) 0.0085(7) -0.0034(7)
    C6 0.0307(9) 0.0273(9) 0.0378(10) 0.0033(7) 0.0138(8) -0.0023(7)
    C7 0.0299(9) 0.0350(10) 0.0376(10) 0.0043(7) 0.0120(8) -0.0073(8)
    C8 0.0382(10) 0.0494(12) 0.0377(10) 0.0005(9) 0.0188(8) -0.0042(8)
    C9 0.0269(8) 0.0267(8) 0.0294(9) 0.0027(7) 0.0083(7) -0.0022(7)
    C10 0.0293(9) 0.0410(11) 0.0402(10) 0.0017(8) 0.0062(8) -0.0107(8)
    C11 0.0508(12) 0.0384(10) 0.0344(10) -0.0087(9) 0.0126(9) -0.0071(8)
    C12 0.0543(13) 0.0669(15) 0.0559(13) -0.0249(12) 0.0187(11) -0.0259(12)
    C13 0.0278(9) 0.0300(9) 0.0289(9) 0.0024(7) 0.0034(7) 0.0033(7)
    C14 0.0345(10) 0.0385(10) 0.0363(10) 0.0008(8) 0.0112(8) 0.0038(8)
    C15 0.0409(11) 0.0538(12) 0.0330(10) -0.0038(9) 0.0078(8) 0.0069(9)
    C16 0.0645(15) 0.0790(17) 0.0487(13) 0.0003(13) 0.0276(12) 0.0143(12)
    C17 0.0211(8) 0.0311(9) 0.0269(8) 0.0029(7) 0.0042(7) 0.0007(7)
    C18 0.0269(9) 0.0317(9) 0.0343(10) 0.0012(7) 0.0036(7) -0.0024(7)
    C19 0.0297(9) 0.0397(10) 0.0376(10) 0.0024(8) 0.0024(8) -0.0049(8)
    C20 0.0426(11) 0.0459(12) 0.0541(13) -0.0044(9) -0.0025(10) -0.0090(10)
_geom_special_details
;
All e.s.d.'s (except the e.s.d. in the dihedral angle between two l.s. planes)
are estimated using the full covariance matrix. The cell e.s.d.'s are taken
into account individually in the estimation of e.s.d.'s in distances, angles
and torsion angles; correlations between e.s.d.'s in cell parameters are only
used when they are defined by crystal symmetry. An approximate (isotropic)
treatment of cell e.s.d.'s is used for estimating e.s.d.'s involving l.s.
planes.
;
loop_
    _geom_bond_atom_site_label_1
    _geom_bond_atom_site_label_2
    _geom_bond_site_symmetry_2
    _geom_bond_distance
    _geom_bond_publ_flag
    Pd1 S1 3_577 2.3269(5) ?
    Pd1 S1 . 2.3269(5) ?
    Pd1 S2 3_577 2.3375(5) ?
    Pd1 S2 . 2.3375(5) ?
    S1 C1 . 1.7288(19) ?
    C1 C2 . 1.379(3) ?
    C1 S2 . 1.7258(19) ?
    N1 C3 . 1.148(2) ?
    N2 C4 . 1.142(2) ?
    C2 C3 . 1.424(3) ?
    C2 C4 . 1.429(3) ?
    N3 C13 . 1.518(2) ?
    N3 C5 . 1.525(2) ?
    N3 C17 . 1.5260(19) ?
    N3 C9 . 1.527(2) ?
    C5 C6 . 1.518(2) ?
    C5 H5A . 0.9900 ?
    C5 H5B . 0.9900 ?
    C6 C7 . 1.521(2) ?
    C6 H6A . 0.9900 ?
    C6 H6B . 0.9900 ?
    C7 C8 . 1.517(3) ?
    C7 H7A . 0.9900 ?
    C7 H7B . 0.9900 ?
    C8 H8A . 0.9800 ?
    C8 H8B . 0.9800 ?
    C8 H8C . 0.9800 ?
    C9 C10 . 1.512(2) ?
    C9 H9A . 0.9900 ?
    C9 H9B . 0.9900 ?
    C10 C11 . 1.523(3) ?
    C10 H10A . 0.9900 ?
    C10 H10B . 0.9900 ?
    C11 C12 . 1.518(3) ?
    C11 H11A . 0.9900 ?
    C11 H11B . 0.9900 ?
    C12 H12A . 0.9800 ?
    C12 H12B . 0.9800 ?
    C12 H12C . 0.9800 ?
    C13 C14 . 1.516(2) ?
    C13 H13A . 0.9900 ?
    C13 H13B . 0.9900 ?
    C14 C15 . 1.524(2) ?
    C14 H14A . 0.9900 ?
    C14 H14B . 0.9900 ?
    C15 C16 . 1.515(3) ?
    C15 H15A . 0.9900 ?
    C15 H15B . 0.9900 ?
    C16 H16A . 0.9800 ?
    C16 H16B . 0.9800 ?
    C16 H16C . 0.9800 ?
    C17 C18 . 1.515(2) ?
    C17 H17A . 0.9900 ?
    C17 H17B . 0.9900 ?
    C18 C19 . 1.525(2) ?
    C18 H18A . 0.9900 ?
    C18 H18B . 0.9900 ?
    C19 C20 . 1.517(3) ?
    C19 H19A . 0.9900 ?
    C19 H19B . 0.9900 ?
    C20 H20A . 0.9800 ?
    C20 H20B . 0.9800 ?
    C20 H20C . 0.9800 ?
loop_
    _geom_angle_atom_site_label_1
    _geom_angle_atom_site_label_2
    _geom_angle_atom_site_label_3
    _geom_angle_site_symmetry_1
    _geom_angle_site_symmetry_3
    _geom_angle
    _geom_angle_publ_flag
    S1 Pd1 S1 3_577 . 180.0 ?
    S1 Pd1 S2 3_577 3_577 75.015(17) ?
    S1 Pd1 S2 . 3_577 104.985(17) ?
    S1 Pd1 S2 3_577 . 104.985(17) ?
    S1 Pd1 S2 . . 75.015(17) ?
    S2 Pd1 S2 3_577 . 180.0 ?
    C1 S1 Pd1 . . 87.29(7) ?
    C2 C1 S2 . . 125.26(14) ?
    C2 C1 S1 . . 124.12(14) ?
    S2 C1 S1 . . 110.59(11) ?
    C1 S2 Pd1 . . 87.02(7) ?
    C1 C2 C3 . . 121.47(17) ?
    C1 C2 C4 . . 121.52(17) ?
    C3 C2 C4 . . 116.93(18) ?
    C13 N3 C5 . . 106.73(12) ?
    C13 N3 C17 . . 110.78(12) ?
    C5 N3 C17 . . 110.85(12) ?
    C13 N3 C9 . . 111.59(12) ?
    C5 N3 C9 . . 110.92(12) ?
    C17 N3 C9 . . 106.04(11) ?
    N1 C3 C2 . . 178.4(2) ?
    N2 C4 C2 . . 179.3(2) ?
    C6 C5 N3 . . 114.98(13) ?
    C6 C5 H5A . . 108.5 ?
    N3 C5 H5A . . 108.5 ?
    C6 C5 H5B . . 108.5 ?
    N3 C5 H5B . . 108.5 ?
    H5A C5 H5B . . 107.5 ?
    C5 C6 C7 . . 110.90(14) ?
    C5 C6 H6A . . 109.5 ?
    C7 C6 H6A . . 109.5 ?
    C5 C6 H6B . . 109.5 ?
    C7 C6 H6B . . 109.5 ?
    H6A C6 H6B . . 108.0 ?
    C8 C7 C6 . . 111.91(14) ?
    C8 C7 H7A . . 109.2 ?
    C6 C7 H7A . . 109.2 ?
    C8 C7 H7B . . 109.2 ?
    C6 C7 H7B . . 109.2 ?
    H7A C7 H7B . . 107.9 ?
    C7 C8 H8A . . 109.5 ?
    C7 C8 H8B . . 109.5 ?
    H8A C8 H8B . . 109.5 ?
    C7 C8 H8C . . 109.5 ?
    H8A C8 H8C . . 109.5 ?
    H8B C8 H8C . . 109.5 ?
    C10 C9 N3 . . 115.76(13) ?
    C10 C9 H9A . . 108.3 ?
    N3 C9 H9A . . 108.3 ?
    C10 C9 H9B . . 108.3 ?
    N3 C9 H9B . . 108.3 ?
    H9A C9 H9B . . 107.4 ?
    C9 C10 C11 . . 110.14(15) ?
    C9 C10 H10A . . 109.6 ?
    C11 C10 H10A . . 109.6 ?
    C9 C10 H10B . . 109.6 ?
    C11 C10 H10B . . 109.6 ?
    H10A C10 H10B . . 108.1 ?
    C12 C11 C10 . . 112.46(17) ?
    C12 C11 H11A . . 109.1 ?
    C10 C11 H11A . . 109.1 ?
    C12 C11 H11B . . 109.1 ?
    C10 C11 H11B . . 109.1 ?
    H11A C11 H11B . . 107.8 ?
    C11 C12 H12A . . 109.5 ?
    C11 C12 H12B . . 109.5 ?
    H12A C12 H12B . . 109.5 ?
    C11 C12 H12C . . 109.5 ?
    H12A C12 H12C . . 109.5 ?
    H12B C12 H12C . . 109.5 ?
    C14 C13 N3 . . 115.69(13) ?
    C14 C13 H13A . . 108.4 ?
    N3 C13 H13A . . 108.4 ?
    C14 C13 H13B . . 108.4 ?
    N3 C13 H13B . . 108.4 ?
    H13A C13 H13B . . 107.4 ?
    C13 C14 C15 . . 110.84(15) ?
    C13 C14 H14A . . 109.5 ?
    C15 C14 H14A . . 109.5 ?
    C13 C14 H14B . . 109.5 ?
    C15 C14 H14B . . 109.5 ?
    H14A C14 H14B . . 108.1 ?
    C16 C15 C14 . . 112.12(17) ?
    C16 C15 H15A . . 109.2 ?
    C14 C15 H15A . . 109.2 ?
    C16 C15 H15B . . 109.2 ?
    C14 C15 H15B . . 109.2 ?
    H15A C15 H15B . . 107.9 ?
    C15 C16 H16A . . 109.5 ?
    C15 C16 H16B . . 109.5 ?
    H16A C16 H16B . . 109.5 ?
    C15 C16 H16C . . 109.5 ?
    H16A C16 H16C . . 109.5 ?
    H16B C16 H16C . . 109.5 ?
    C18 C17 N3 . . 116.33(13) ?
    C18 C17 H17A . . 108.2 ?
    N3 C17 H17A . . 108.2 ?
    C18 C17 H17B . . 108.2 ?
    N3 C17 H17B . . 108.2 ?
    H17A C17 H17B . . 107.4 ?
    C17 C18 C19 . . 108.79(14) ?
    C17 C18 H18A . . 109.9 ?
    C19 C18 H18A . . 109.9 ?
    C17 C18 H18B . . 109.9 ?
    C19 C18 H18B . . 109.9 ?
    H18A C18 H18B . . 108.3 ?
    C20 C19 C18 . . 112.68(15) ?
    C20 C19 H19A . . 109.1 ?
    C18 C19 H19A . . 109.1 ?
    C20 C19 H19B . . 109.1 ?
    C18 C19 H19B . . 109.1 ?
    H19A C19 H19B . . 107.8 ?
    C19 C20 H20A . . 109.5 ?
    C19 C20 H20B . . 109.5 ?
    H20A C20 H20B . . 109.5 ?
    C19 C20 H20C . . 109.5 ?
    H20A C20 H20C . . 109.5 ?
    H20B C20 H20C . . 109.5 ?
loop_
    _geom_torsion_atom_site_label_1
    _geom_torsion_atom_site_label_2
    _geom_torsion_atom_site_label_3
    _geom_torsion_atom_site_label_4
    _geom_torsion_site_symmetry_1
    _geom_torsion_site_symmetry_2
    _geom_torsion_site_symmetry_3
    _geom_torsion_site_symmetry_4
    _geom_torsion
    _geom_torsion_publ_flag
    S2 Pd1 S1 C1 3_577 . . . 178.05(6) ?
    S2 Pd1 S1 C1 . . . . -1.95(6) ?
    Pd1 S1 C1 C2 . . . . -175.49(15) ?
    Pd1 S1 C1 S2 . . . . 2.72(8) ?
    C2 C1 S2 Pd1 . . . . 175.47(16) ?
    S1 C1 S2 Pd1 . . . . -2.71(8) ?
    S1 Pd1 S2 C1 3_577 . . . -178.05(6) ?
    S1 Pd1 S2 C1 . . . . 1.95(6) ?
    S2 C1 C2 C3 . . . . -173.49(14) ?
    S1 C1 C2 C3 . . . . 4.5(3) ?
    S2 C1 C2 C4 . . . . 3.4(3) ?
    S1 C1 C2 C4 . . . . -178.64(14) ?
    C13 N3 C5 C6 . . . . 178.31(14) ?
    C17 N3 C5 C6 . . . . -60.97(17) ?
    C9 N3 C5 C6 . . . . 56.56(17) ?
    N3 C5 C6 C7 . . . . 165.40(13) ?
    C5 C6 C7 C8 . . . . 175.31(15) ?
    C13 N3 C9 C10 . . . . -56.92(18) ?
    C5 N3 C9 C10 . . . . 61.94(18) ?
    C17 N3 C9 C10 . . . . -177.64(15) ?
    N3 C9 C10 C11 . . . . -174.36(14) ?
    C9 C10 C11 C12 . . . . 176.18(16) ?
    C5 N3 C13 C14 . . . . 178.03(14) ?
    C17 N3 C13 C14 . . . . 57.26(18) ?
    C9 N3 C13 C14 . . . . -60.64(18) ?
    N3 C13 C14 C15 . . . . 167.77(15) ?
    C13 C14 C15 C16 . . . . 177.23(17) ?
    C13 N3 C17 C18 . . . . 67.16(18) ?
    C5 N3 C17 C18 . . . . -51.13(18) ?
    C9 N3 C17 C18 . . . . -171.60(14) ?
    N3 C17 C18 C19 . . . . 177.49(14) ?
    C17 C18 C19 C20 . . . . 177.67(17) ?
data_global
_journal_date_recd_electronic     2008-10-27
_journal_date_accepted     2008-11-12
_journal_name_full     'Acta Crystallographica, Section E'
_journal_year     2008
_journal_volume     64
_journal_issue     12
_journal_page_first     m1565
_journal_page_last     m1565
_journal_paper_category     QM
_journal_coeditor_code     PK2131
_publ_contact_author_name     'Daron E. Janzen'
_publ_contact_author_address
;
College of St. Catherine
St. Paul
Minnesota
55105
USA
;
_publ_contact_author_email     dejanzen@stkate.edu
_publ_contact_author_fax     '6516908657'
_publ_contact_author_phone     '6516906047'
_publ_section_title
;
Tetra-<i>n</i>-butylammonium
bis(2,2-dicyanoethylene-1,1-dithiolato)palladium(II)
;
loop_
    _publ_author_name
    _publ_author_footnote
    _publ_author_address
    'Kanganga, Nyasha' .
;
College of St Catherine
St Paul
Minnesota 55105
USA
;
    'Mann, Kent R.' .
;
University of Minnesota
Minneapolis
Minnesota 55455
USA
;
    'Janzen, Daron E.' .
;
College of St Catherine
St Paul
Minnesota 55105
USA
;
