# Supplementary material for: Tetra-n-butyl­ammonium bis­(2,2-dicyano­ethyl­ene-1,1-dithiol­ato)palladium(II)
Source: Acta Crystallogr Sect E Struct Rep Online. 2008 Nov 20;64(Pt 12):m1565. doi: 10.1107/S1600536808037616 (PMC2959997; doi:10.1107/S1600536808037616)
Supplement: Supplementary file 2 [file e-64-m1565-Isup2.hkl]

# 
# h,k,l, Fc-squared, Fo-squared, sigma(Fo-squared) and status flag 
# 
data_I
_shelx_title ' 07181m in P2(1)/c' 
_shelx_refln_list_code          4 
_shelx_F_calc_maximum      213.18 
_exptl_crystal_F_000       928.00 
_reflns_d_resolution_high  0.8389 
 
loop_ 
 _symmetry_equiv_pos_as_xyz 
 'x, y, z' 
 '-x, y+1/2, -z+1/2' 
 '-x, -y, -z' 
 'x, -y-1/2, z-1/2' 
 
_cell_length_a    13.9468 
_cell_length_b     8.6267 
_cell_length_c    20.3231 
_cell_angle_alpha  90.000 
_cell_angle_beta  108.218 
_cell_angle_gamma  90.000 
 
_shelx_F_squared_multiplier     1.000 
 
loop_ 
 _refln_index_h 
 _refln_index_k 
 _refln_index_l 
 _refln_F_squared_calc 
 _refln_F_squared_meas 
 _refln_F_squared_sigma 
 _refln_observed_status 
   1   0   0    12234.31    11247.92    401.35 o 
   2   0   0     3025.13     3103.41     49.54 o 
   3   0   0      366.08      378.25      8.47 o 
   4   0   0     2298.13     2690.91     36.77 o 
   5   0   0       87.00       70.18      4.82 o 
   6   0   0     9198.56     9384.14    118.91 o 
   7   0   0     3438.48     3499.16     50.01 o 
   8   0   0     6266.33     6010.83     81.19 o 
   9   0   0       30.55       23.66      6.81 o 
  10   0   0      508.58      540.93     16.39 o 
  11   0   0     1533.04     1563.53     30.93 o 
  12   0   0     1894.19     1861.12     42.52 o 
  13   0   0      136.33      145.18     13.91 o 
  14   0   0       17.60       14.69     10.36 o 
  15   0   0        2.89        8.68     11.33 o 
   1   1   0        0.84       15.14      1.28 o 
   2   1   0     4662.50     4733.55     41.56 o 
   3   1   0     2830.97     3086.62     24.59 o 
   4   1   0      107.27      111.48      2.66 o 
   5   1   0      375.68      383.51      5.22 o 
   6   1   0      595.61      654.45      8.86 o 
   7   1   0     1649.48     1725.63     20.24 o 
   8   1   0      291.64      272.99      7.50 o 
   9   1   0        2.88        5.97      4.37 o 
  10   1   0      168.48      150.20      7.17 o 
  11   1   0      207.70      199.84      8.68 o 
  12   1   0      157.41      157.89      9.45 o 
  13   1   0       30.89       36.64      6.76 o 
  14   1   0        0.16        0.82      7.95 o 
  15   1   0      367.21      356.11     13.76 o 
   0   2   0     1728.22     1701.68     20.30 o 
   1   2   0    45444.31    43333.86    409.53 o 
   2   2   0     6940.96     7000.09     53.39 o 
   3   2   0      938.13     1080.90     10.35 o 
   4   2   0     1192.01     1171.61     11.47 o 
   5   2   0      174.37      181.79      4.14 o 
   6   2   0      455.96      412.34      6.36 o 
   7   2   0     3162.12     3108.20     27.02 o 
   8   2   0     1858.77     1819.90     19.50 o 
   9   2   0     3398.22     3373.68     36.20 o 
  10   2   0     1371.97     1370.59     19.60 o 
  11   2   0     2814.30     2846.96     37.52 o 
  12   2   0      604.08      624.91     14.13 o 
  13   2   0      191.54      200.92     10.32 o 
  14   2   0        2.91       12.42      7.25 o 
  15   2   0       20.92       27.28      9.39 o 
   1   3   0     5331.30     5640.96     61.02 o 
   2   3   0     2073.69     2007.24     18.96 o 
   3   3   0      108.62      114.83      3.36 o 
   4   3   0      208.27      205.69      4.57 o 
   5   3   0      352.32      288.47      5.55 o 
   6   3   0      725.17      737.48     10.11 o 
   7   3   0      231.57      270.98      6.06 o 
   8   3   0        0.03       -1.49      3.94 o 
   9   3   0       17.41       15.74      4.78 o 
  10   3   0       25.46       25.91      5.49 o 
  11   3   0       35.34       35.33      6.33 o 
  12   3   0      557.19      531.48     14.31 o 
  13   3   0      231.85      216.76     11.87 o 
  14   3   0      187.13      180.10     12.08 o 
  15   3   0       15.68       12.15     11.45 o 
   0   4   0     3010.28     2805.53     35.42 o 
   1   4   0     5069.92     4909.82     43.51 o 
   2   4   0    11403.32    11586.39     94.08 o 
   3   4   0     2761.54     2725.66     27.84 o 
   4   4   0     1648.06     1624.13     16.04 o 
   5   4   0     1455.98     1404.30     14.83 o 
   6   4   0       36.53       26.61      3.36 o 
   7   4   0      207.66      190.32      6.41 o 
   8   4   0     2505.94     2570.41     26.85 o 
   9   4   0     2371.90     2418.60     32.12 o 
  10   4   0     2776.89     2702.48     35.63 o 
  11   4   0      186.39      175.70     10.45 o 
  12   4   0      683.34      727.57     17.25 o 
  13   4   0      143.30      149.95     11.01 o 
  14   4   0        1.62        6.56      9.65 o 
   1   5   0      559.79      590.14      9.18 o 
   2   5   0     2009.13     2046.77     23.28 o 
   3   5   0     1049.76      978.88     12.96 o 
   4   5   0      163.98      153.67      5.82 o 
   5   5   0      104.07      115.69      5.76 o 
   6   5   0       47.03       41.90      4.53 o 
   7   5   0      535.51      520.84     10.26 o 
   8   5   0        0.03       -1.68      5.01 o 
   9   5   0      177.01      171.55      9.61 o 
  10   5   0       70.94       64.76      7.90 o 
  11   5   0       11.06        7.49      7.44 o 
  12   5   0      235.21      225.71     17.59 o 
  13   5   0        0.63       -5.44      9.83 o 
   0   6   0      162.19      138.38      8.85 o 
   1   6   0     2594.71     2530.55     28.55 o 
   2   6   0     2593.91     2647.96     27.19 o 
   3   6   0     7083.36     7135.22     62.43 o 
   4   6   0     1710.25     1712.88     20.27 o 
   5   6   0      153.99      142.87      6.83 o 
   6   6   0       64.03       68.97      5.89 o 
   7   6   0      317.96      295.63      9.06 o 
   8   6   0       65.96       81.08      6.98 o 
   9   6   0     1764.78     1803.87     28.09 o 
  10   6   0     1933.77     1946.39     30.18 o 
  11   6   0     1118.11     1105.58     25.32 o 
  12   6   0       21.01       10.22     10.12 o 
   1   7   0        5.60        5.98      4.83 o 
   2   7   0       46.81       41.19      5.91 o 
   3   7   0       96.14       92.81      7.36 o 
   4   7   0     1532.40     1530.06     21.75 o 
   5   7   0      837.71      820.73     15.43 o 
   6   7   0       27.79       29.92      5.91 o 
   7   7   0     1443.41     1479.89     29.01 o 
   8   7   0      528.64      551.29     13.00 o 
   9   7   0        5.59       -2.83      8.84 o 
  10   7   0      106.82      109.83     20.51 o 
  11   7   0       50.10       33.86     12.35 o 
   0   8   0     3259.78     3206.60     52.31 o 
   1   8   0      866.36      855.84     17.10 o 
   2   8   0      949.67      965.29     15.87 o 
   3   8   0      743.96      740.04     15.27 o 
   4   8   0      335.56      332.58     11.26 o 
   5   8   0      344.99      340.15     14.85 o 
   6   8   0      528.33      594.75     16.08 o 
   7   8   0      313.18      323.70     13.15 o 
   8   8   0     1126.50     1137.21     22.94 o 
   9   8   0      410.68      431.62     24.75 o 
   1   9   0       64.87       70.17      8.06 o 
   2   9   0       14.82       16.92      7.34 o 
   3   9   0       68.39       67.46      7.58 o 
   4   9   0      903.83      981.75     21.49 o 
   5   9   0      125.01      134.35     11.37 o 
   6   9   0      186.70      174.21     12.92 o 
   7   9   0      434.53      436.50     18.76 o 
   0  10   0      828.23      863.55     50.26 o 
   1  10   0     1045.42     1092.26     21.85 o 
   2  10   0      681.79      687.78     20.53 o 
   3  10   0       96.61      119.04     11.69 o 
 -15   1   1       82.24       63.67      8.78 o 
 -14   1   1      833.92      843.20     18.26 o 
 -13   1   1     1936.60     1942.18     27.17 o 
 -12   1   1      696.88      724.27     14.78 o 
 -11   1   1      192.52      203.32      8.46 o 
 -10   1   1     2010.04     1990.50     24.88 o 
  -9   1   1     1013.98     1033.00     15.46 o 
  -8   1   1      393.65      370.39      8.36 o 
  -7   1   1     2114.55     2082.21     20.81 o 
  -6   1   1     4101.49     3969.21     34.12 o 
  -5   1   1      367.68      299.95      5.25 o 
  -4   1   1     5773.27     5982.25     43.30 o 
  -3   1   1      595.97      550.64      5.86 o 
  -2   1   1    20623.50    20058.73    197.98 o 
  -1   1   1    24989.19    24612.69    219.19 o 
   0   1   1     5380.09     5871.75     48.26 o 
   1   1   1      819.06      852.89      7.54 o 
   2   1   1    12218.67    12336.76     98.05 o 
   3   1   1     4170.59     4317.28     36.10 o 
   4   1   1      869.84      875.19      8.80 o 
   5   1   1     2941.77     2958.46     24.65 o 
   6   1   1     7331.08     7485.19     62.70 o 
   7   1   1     3834.93     3730.15     34.04 o 
   8   1   1     1436.76     1298.15     17.45 o 
   9   1   1     1698.21     1691.58     28.67 o 
  10   1   1     1233.28     1243.69     18.48 o 
  11   1   1      741.66      749.47     14.54 o 
  12   1   1      178.06      182.63      9.33 o 
  13   1   1      370.08      356.02     12.12 o 
  14   1   1      273.77      270.24     17.51 o 
  15   1   1      117.09      102.60      9.82 o 
 -15   2   1        1.38       13.63      8.78 o 
 -14   2   1       21.93       25.15      8.39 o 
 -13   2   1       11.99       13.31      6.48 o 
 -12   2   1      187.27      184.41     14.00 o 
 -11   2   1       52.88       48.86      6.11 o 
 -10   2   1      737.02      753.13     13.63 o 
  -9   2   1       15.19        2.31      4.11 o 
  -8   2   1       84.49       94.89      4.21 o 
  -7   2   1      248.07      226.52      5.06 o 
  -6   2   1      949.47     1036.61     11.18 o 
  -5   2   1      205.14      182.33      4.06 o 
  -4   2   1       28.46       47.23      2.51 o 
  -3   2   1      789.29      865.59      8.72 o 
  -2   2   1    16217.98    16832.26    125.21 o 
  -1   2   1    19684.97    20015.50    185.66 o 
   0   2   1     4755.31     4879.20     37.71 o 
   1   2   1    13803.07    14078.05    105.34 o 
   2   2   1       33.04       45.40      1.95 o 
   3   2   1     1829.65     1898.87     16.49 o 
   4   2   1     2341.66     2493.14     21.26 o 
   5   2   1     4807.04     5111.22     40.85 o 
   6   2   1        0.64       10.43      2.51 o 
   7   2   1      753.61      803.75      9.87 o 
   8   2   1       48.07       46.93      4.66 o 
   9   2   1      432.95      440.31     10.36 o 
  10   2   1      204.39      208.73      8.46 o 
  11   2   1        1.96        5.03      5.40 o 
  12   2   1       83.03       65.07      6.40 o 
  13   2   1        6.02        7.11      6.92 o 
  14   2   1       47.81       35.35      8.98 o 
  15   2   1       29.22       23.02      8.68 o 
 -15   3   1      127.54      135.95     12.14 o 
 -14   3   1      139.59      154.16     11.49 o 
 -13   3   1       54.66       65.85      8.61 o 
 -12   3   1      825.56      836.48     16.30 o 
 -11   3   1     1429.61     1413.92     21.02 o 
 -10   3   1      775.27      807.48     14.72 o 
  -9   3   1     2302.90     2217.41     26.48 o 
  -8   3   1     2139.36     2085.97     20.55 o 
  -7   3   1      136.28      136.12      4.79 o 
  -6   3   1      920.54      973.97     11.28 o 
  -5   3   1     4386.30     4614.89     45.56 o 
  -4   3   1     1247.02     1151.28     11.85 o 
  -3   3   1    10033.77    10101.80     76.80 o 
  -2   3   1    15909.79    15813.24    155.17 o 
  -1   3   1     5573.47     5433.87     58.56 o 
   0   3   1     6829.14     6741.66     52.02 o 
   1   3   1     8098.67     8330.75     67.74 o 
   2   3   1     2645.11     2589.96     23.61 o 
   3   3   1      482.78      418.08      5.86 o 
   4   3   1     2094.88     1991.79     18.22 o 
   5   3   1      475.49      437.99      6.82 o 
   6   3   1      561.94      520.86      7.85 o 
   7   3   1     3055.79     3017.00     27.14 o 
   8   3   1     1604.69     1596.59     20.53 o 
   9   3   1     1680.84     1626.03     23.53 o 
  10   3   1     1535.78     1501.27     21.34 o 
  11   3   1      587.66      588.96     13.49 o 
  12   3   1      312.34      300.89     11.04 o 
  13   3   1      155.31      153.22     11.89 o 
  14   3   1       49.01       60.67      9.30 o 
 -14   4   1       89.12       98.84     15.14 o 
 -13   4   1       35.05       18.05      8.44 o 
 -12   4   1       85.89       71.27      8.60 o 
 -11   4   1      127.17      111.07      8.84 o 
 -10   4   1       25.77       36.11      6.60 o 
  -9   4   1       42.45       46.42      6.30 o 
  -8   4   1       66.38       64.50      5.60 o 
  -7   4   1        7.71       12.79      3.41 o 
  -6   4   1       74.57       77.78      4.46 o 
  -5   4   1      514.53      541.58      8.08 o 
  -4   4   1      353.56      392.02      7.20 o 
  -3   4   1     4399.34     4761.70     41.66 o 
  -2   4   1      432.02      460.94      7.44 o 
  -1   4   1      460.10      531.66      7.86 o 
   0   4   1      373.93      393.91      5.80 o 
   1   4   1     4214.21     4296.62     37.59 o 
   2   4   1     1375.90     1384.77     15.10 o 
   3   4   1       91.26       82.38      4.09 o 
   4   4   1     1303.82     1380.12     14.52 o 
   5   4   1       32.10       27.42      3.17 o 
   6   4   1      390.22      417.55      7.61 o 
   7   4   1       12.41       19.37      3.97 o 
   8   4   1       53.55       64.55      5.43 o 
   9   4   1       13.17       24.58      6.01 o 
  10   4   1       54.86       50.19      7.08 o 
  11   4   1        0.01       -1.12      9.05 o 
  12   4   1       74.07       54.76      8.60 o 
  13   4   1       42.83       44.76      8.44 o 
  14   4   1       55.74       39.46      9.92 o 
 -13   5   1      145.21      155.28     14.22 o 
 -12   5   1      121.35      112.46     15.34 o 
 -11   5   1     1280.29     1304.76     23.63 o 
 -10   5   1     1357.09     1398.15     23.71 o 
  -9   5   1     1273.19     1273.70     21.67 o 
  -8   5   1      953.26      976.63     14.70 o 
  -7   5   1       84.56       89.33      6.03 o 
  -6   5   1        2.97        9.77      3.98 o 
  -5   5   1      348.35      367.47      8.09 o 
  -4   5   1     2628.86     2590.28     26.20 o 
  -3   5   1     9726.16     9410.68     86.67 o 
  -2   5   1     3738.70     3532.63     32.93 o 
  -1   5   1     1551.79     1467.70     16.43 o 
   0   5   1     2600.20     2690.74     24.43 o 
   1   5   1     4009.78     4060.68     36.85 o 
   2   5   1     3402.80     3328.02     31.39 o 
   3   5   1     5456.45     5399.29     47.86 o 
   4   5   1     1002.21     1068.91     14.09 o 
   5   5   1      323.65      305.83      7.59 o 
   6   5   1      415.40      397.73      8.98 o 
   7   5   1      481.06      483.04     11.02 o 
   8   5   1     4898.96     4915.77     46.40 o 
   9   5   1     1675.43     1675.41     26.07 o 
  10   5   1      598.72      620.24     15.88 o 
  11   5   1      502.36      508.15     17.53 o 
  12   5   1       88.46       87.22      9.72 o 
  13   5   1       14.10        1.36      9.50 o 
 -13   6   1       21.49       31.03     22.72 o 
 -12   6   1        3.99       16.47     11.54 o 
 -11   6   1      222.92      223.07     26.88 o 
 -10   6   1       22.38        8.13      8.78 o 
  -9   6   1      158.05      168.24     10.75 o 
  -8   6   1      746.82      772.26     16.67 o 
  -7   6   1      144.25      121.49      9.07 o 
  -6   6   1      216.82      195.90      7.52 o 
  -5   6   1       27.66       22.00      4.92 o 
  -4   6   1      321.67      314.91      8.32 o 
  -3   6   1      216.25      224.61      8.42 o 
  -2   6   1      165.17      175.37      6.52 o 
  -1   6   1      621.85      625.58     12.22 o 
   0   6   1        2.48       -0.57      3.91 o 
   1   6   1      121.95      124.75      7.44 o 
   2   6   1      356.14      348.23      7.96 o 
   3   6   1        6.59        5.19      4.95 o 
   4   6   1      135.71      135.52      6.54 o 
   5   6   1       78.84       73.23      5.64 o 
   6   6   1      234.24      217.87      7.97 o 
   7   6   1        0.72       -2.98      5.66 o 
   8   6   1       45.37       57.92      6.35 o 
   9   6   1       78.36       99.52     11.93 o 
  10   6   1       54.87       57.79      8.76 o 
  11   6   1      213.80      226.34     14.00 o 
  12   6   1       25.93       17.95     12.03 o 
 -11   7   1      256.81      291.00     27.80 o 
 -10   7   1      644.91      665.27     22.13 o 
  -9   7   1      927.50      932.49     22.84 o 
  -8   7   1      578.39      573.87     14.09 o 
  -7   7   1     1058.74     1043.23     16.85 o 
  -6   7   1        1.88        6.62      5.57 o 
  -5   7   1      254.07      262.91     13.34 o 
  -4   7   1     2932.83     2977.36     34.36 o 
  -3   7   1     3394.45     3405.09     37.74 o 
  -2   7   1     1607.76     1633.69     22.19 o 
  -1   7   1     1908.66     1889.27     24.06 o 
   0   7   1      580.34      587.29     12.15 o 
   1   7   1     1163.80     1175.54     17.73 o 
   2   7   1     1294.56     1329.69     19.57 o 
   3   7   1     1736.31     1763.84     23.63 o 
   4   7   1     1589.38     1635.63     22.76 o 
   5   7   1      238.54      249.01      9.67 o 
   6   7   1       91.52      108.97      7.66 o 
   7   7   1      698.77      683.55     14.56 o 
   8   7   1      364.15      364.35     13.74 o 
   9   7   1     1526.79     1573.82     50.79 o 
  10   7   1      620.81      649.22     23.89 o 
  11   7   1        8.78       23.60     20.06 o 
 -10   8   1       73.32       80.38     28.55 o 
  -9   8   1      515.97      541.74     21.73 o 
  -8   8   1       22.47       25.08      9.11 o 
  -7   8   1       67.29       67.23      9.37 o 
  -6   8   1      180.29      166.08     11.55 o 
  -5   8   1      626.62      639.01     14.80 o 
  -4   8   1       45.50       67.11      7.55 o 
  -3   8   1        9.45       13.62      6.33 o 
  -2   8   1       10.32       14.61      5.96 o 
  -1   8   1       46.23       45.80      6.49 o 
   0   8   1      698.72      663.27     14.13 o 
   1   8   1      132.26       99.32      7.85 o 
   2   8   1      134.56      125.94      7.46 o 
   3   8   1      422.49      377.74     11.95 o 
   4   8   1      165.47      163.29      9.61 o 
   5   8   1       74.01       61.58      7.75 o 
   6   8   1        0.05       11.52      7.33 o 
   7   8   1       25.83       48.78     10.05 o 
   8   8   1        1.19        5.14     11.56 o 
   9   8   1      267.58      249.40     22.19 o 
  -7   9   1      209.71      236.14     14.10 o 
  -6   9   1     1260.70     1290.34     25.10 o 
  -5   9   1      918.38      932.73     20.98 o 
  -4   9   1      508.77      557.17     16.46 o 
  -3   9   1       98.56      105.87      8.70 o 
  -2   9   1      599.90      590.51     14.62 o 
  -1   9   1     1192.57     1206.19     20.65 o 
   0   9   1     1240.48     1285.22     29.72 o 
   1   9   1      557.10      588.69     14.54 o 
   2   9   1      913.25      954.23     18.33 o 
   3   9   1      204.09      197.01      9.91 o 
   4   9   1      224.62      213.48     12.36 o 
   5   9   1      964.39     1005.30     22.24 o 
   6   9   1      774.59      768.11     22.29 o 
   7   9   1      278.93      267.92     32.02 o 
  -3  10   1        2.01        9.78      9.27 o 
  -2  10   1       25.62       27.04     12.26 o 
  -1  10   1       10.47       28.97      9.32 o 
   0  10   1       11.42        5.38      8.36 o 
   1  10   1      224.99      203.97     11.81 o 
   2  10   1      134.44      125.24     10.94 o 
   3  10   1        3.32       12.14     13.54 o 
 -16   0   2       13.26       19.65     12.43 o 
 -15   0   2      172.05      183.32     22.23 o 
 -14   0   2       28.16       38.38     13.48 o 
 -13   0   2      197.55      215.97     14.20 o 
 -12   0   2     4450.91     4429.78     76.28 o 
 -11   0   2     7599.87     7374.35    101.41 o 
 -10   0   2     1872.28     1810.40     37.39 o 
  -9   0   2     2644.39     2740.26     42.72 o 
  -8   0   2     1545.99     1566.76     27.19 o 
  -7   0   2      784.62      736.97     15.58 o 
  -6   0   2     3141.27     2990.80     35.43 o 
  -5   0   2     8401.62     8532.19     92.07 o 
  -4   0   2     5994.65     6224.00    116.61 o 
  -3   0   2     1779.92     1752.22     33.96 o 
  -2   0   2    11962.81    12317.20    130.19 o 
  -1   0   2     8305.45     8796.96    113.76 o 
   0   0   2    34691.58    30460.55    730.42 o 
   1   0   2     9605.89     9460.05    114.94 o 
   2   0   2     3011.77     3004.81     33.44 o 
   3   0   2    31941.19    30812.84    427.61 o 
   4   0   2     1054.44     1254.19     17.65 o 
   5   0   2    20647.57    21281.37    224.78 o 
   6   0   2     2900.45     2824.21     53.10 o 
   7   0   2     6690.91     5846.03    114.69 o 
   8   0   2    10109.39    10486.10    135.20 o 
   9   0   2     2319.03     2283.95     38.27 o 
  10   0   2      503.90      509.29     18.20 o 
  11   0   2        8.93       14.82      7.30 o 
  12   0   2       27.48       29.46     12.67 o 
  13   0   2      285.97      302.21     16.24 o 
  14   0   2       42.88       43.15     12.31 o 
  15   0   2        0.53      -10.24     14.24 o 
 -16   1   2        6.47        9.44      8.93 o 
 -15   1   2      174.14      160.21     10.87 o 
 -14   1   2      177.37      173.01     10.16 o 
 -13   1   2        7.27       17.13      6.44 o 
 -12   1   2       66.96       62.96      6.74 o 
 -11   1   2      352.16      365.51     10.36 o 
 -10   1   2       31.32       26.90      4.67 o 
  -9   1   2      181.03      162.01      6.58 o 
  -8   1   2      565.30      559.52      8.60 o 
  -7   1   2       48.13       48.39      4.54 o 
  -6   1   2       73.09       67.14      2.80 o 
  -5   1   2       74.44       65.74      2.47 o 
  -4   1   2      559.80      637.80      6.92 o 
  -3   1   2    11381.63    11565.74     86.35 o 
  -2   1   2     5492.87     5690.83     55.80 o 
  -1   1   2       13.39       26.73      2.06 o 
   0   1   2     2690.38     2878.95     25.32 o 
   1   1   2      977.71      993.30      8.36 o 
   2   1   2    10098.25    10308.93     79.65 o 
   3   1   2     2248.10     2461.54     20.33 o 
   4   1   2      135.54      134.38      3.37 o 
   5   1   2      164.79      205.69      4.60 o 
   6   1   2     2941.44     3180.42     29.27 o 
   7   1   2        0.27        1.41      2.97 o 
   8   1   2       71.78       83.75      7.20 o 
   9   1   2       15.66        7.04      4.26 o 
  10   1   2       64.03       66.47      6.17 o 
  11   1   2       12.99       18.03      5.74 o 
  12   1   2       15.39       11.97      6.14 o 
  13   1   2       67.75       50.47      7.58 o 
  14   1   2       14.15       14.80      8.84 o 
  15   1   2      133.58      129.08     11.46 o 
 -15   2   2        4.25       -0.74      9.71 o 
 -14   2   2      380.47      381.98     12.68 o 
 -13   2   2     1068.86     1094.63     19.38 o 
 -12   2   2     1402.99     1378.54     20.99 o 
 -11   2   2     1694.58     1729.69     24.88 o 
 -10   2   2      596.06      568.95     11.87 o 
  -9   2   2      334.65      357.38     11.28 o 
  -8   2   2        1.23        0.74      3.11 o 
  -7   2   2     1722.65     1805.08     17.33 o 
  -6   2   2     2705.81     2680.62     23.38 o 
  -5   2   2     1548.28     1381.43     13.35 o 
  -4   2   2     7603.05     7629.13     58.44 o 
  -3   2   2     9291.30     9508.12     76.33 o 
  -2   2   2    20197.08    20677.48    152.93 o 
  -1   2   2    35074.99    33860.59    468.02 o 
   0   2   2    23311.78    23001.48    169.98 o 
   1   2   2     9771.53    10071.98     75.67 o 
   2   2   2     6519.28     7519.73     57.25 o 
   3   2   2     1232.09     1268.12     12.01 o 
   4   2   2     1149.97     1180.70     11.78 o 
   5   2   2     2192.33     2195.46     19.70 o 
   6   2   2     8505.68     8591.14     66.83 o 
   7   2   2     5472.11     5484.36     44.75 o 
   8   2   2     2439.35     2353.24     27.04 o 
   9   2   2     2614.62     2590.21     30.03 o 
  10   2   2        8.42       14.37      4.99 o 
  11   2   2      282.90      279.88     10.33 o 
  12   2   2       42.10       46.99      6.73 o 
  13   2   2       29.43       22.94      7.79 o 
  14   2   2        8.10       12.25      9.41 o 
 -15   3   2      118.95      124.69     15.65 o 
 -14   3   2       11.02       18.32      9.38 o 
 -13   3   2       85.48       84.23      8.84 o 
 -12   3   2      206.11      200.88      9.54 o 
 -11   3   2      332.66      308.76     10.16 o 
 -10   3   2      707.62      709.93     13.62 o 
  -9   3   2      322.94      309.78      8.69 o 
  -8   3   2      988.54      951.37     11.86 o 
  -7   3   2      449.28      432.17      7.35 o 
  -6   3   2       52.95       49.20      3.50 o 
  -5   3   2        3.71        2.12      2.46 o 
  -4   3   2     1009.66     1094.83     11.44 o 
  -3   3   2      529.93      569.22      8.97 o 
  -2   3   2     2679.57     2669.91     22.50 o 
  -1   3   2     1076.68     1195.70     11.46 o 
   0   3   2      235.55      264.48      4.27 o 
   1   3   2      772.21      738.64      8.06 o 
   2   3   2     3931.06     4074.84     34.34 o 
   3   3   2       44.09       55.65      3.06 o 
   4   3   2      948.06     1025.69     11.13 o 
   5   3   2      427.95      412.59      6.71 o 
   6   3   2       65.59       44.78      3.50 o 
   7   3   2       21.89       14.32      3.32 o 
   8   3   2      337.83      310.22      8.72 o 
   9   3   2       13.93        8.99      4.79 o 
  10   3   2      217.74      192.55      8.99 o 
  11   3   2       51.45       46.29      6.40 o 
  12   3   2      383.34      369.63     11.89 o 
  13   3   2       81.64       78.60      9.27 o 
  14   3   2      125.81      147.64     12.72 o 
 -14   4   2      147.96      153.55     14.13 o 
 -13   4   2      632.39      631.65     19.70 o 
 -12   4   2     1280.50     1223.65     22.54 o 
 -11   4   2      592.21      615.86     14.97 o 
 -10   4   2     1157.52     1113.33     19.70 o 
  -9   4   2     1595.15     1631.04     24.12 o 
  -8   4   2      154.20      174.23      6.42 o 
  -7   4   2       35.06       39.17      4.12 o 
  -6   4   2      751.27      773.47     10.29 o 
  -5   4   2     1352.26     1391.84     14.69 o 
  -4   4   2     4135.42     3924.89     33.00 o 
  -3   4   2    22011.00    22045.13    174.87 o 
  -2   4   2     9574.84     9569.44     78.50 o 
  -1   4   2     1027.94      973.27     11.06 o 
   0   4   2     1959.69     1885.75     17.38 o 
   1   4   2        2.52        6.33      2.38 o 
   2   4   2     3478.90     3699.53     33.33 o 
   3   4   2     1338.08     1226.42     12.82 o 
   4   4   2     3037.52     3112.73     27.27 o 
   5   4   2     1536.59     1533.53     16.01 o 
   6   4   2     1352.42     1316.78     14.82 o 
   7   4   2     1679.19     1633.00     19.10 o 
   8   4   2     1729.71     1766.95     25.36 o 
   9   4   2      948.36      914.98     17.60 o 
  10   4   2     2864.28     2766.19     36.72 o 
  11   4   2       73.29       85.57     13.07 o 
  12   4   2       25.83       26.50      7.90 o 
  13   4   2        7.55        1.12      9.51 o 
  14   4   2       94.50       82.10     12.05 o 
 -14   5   2       39.29       51.24     11.33 o 
 -13   5   2       27.32       17.40      9.52 o 
 -12   5   2        0.11       17.04     10.39 o 
 -11   5   2      186.10      205.58     12.53 o 
 -10   5   2        7.10        5.01      8.04 o 
  -9   5   2      486.53      482.92     12.95 o 
  -8   5   2       49.35       31.85      4.99 o 
  -7   5   2      517.79      511.43     10.13 o 
  -6   5   2      266.56      270.44     10.06 o 
  -5   5   2       17.00       16.38      4.19 o 
  -4   5   2     1703.62     1758.30     19.82 o 
  -3   5   2       39.65       43.96      3.99 o 
  -2   5   2      556.17      672.66     10.05 o 
  -1   5   2       17.64       16.56      2.56 o 
   0   5   2       34.69       47.98      3.26 o 
   1   5   2     1211.54     1214.07     14.44 o 
   2   5   2      135.24      129.63      5.39 o 
   3   5   2       76.35       61.07      4.49 o 
   4   5   2      249.58      206.40      6.45 o 
   5   5   2       87.99       81.48      5.42 o 
   6   5   2      306.13      281.50      8.43 o 
   7   5   2       62.91       59.00      5.56 o 
   8   5   2       42.16       52.86     10.19 o 
   9   5   2      459.15      483.73     17.77 o 
  10   5   2      122.05      122.68     10.02 o 
  11   5   2       13.29       22.62      7.85 o 
  12   5   2        3.09        4.66     10.67 o 
  13   5   2        7.97        4.37     10.51 o 
 -13   6   2      334.78      343.25     21.78 o 
 -12   6   2      173.83      159.82     13.14 o 
 -11   6   2      422.93      400.50     16.43 o 
 -10   6   2      922.24      909.03     27.07 o 
  -9   6   2     1925.08     1957.78     40.70 o 
  -8   6   2      312.40      344.79     10.01 o 
  -7   6   2      109.94      114.21      7.28 o 
  -6   6   2       37.02       29.70      5.03 o 
  -5   6   2     2031.41     1977.99     22.71 o 
  -4   6   2     4673.95     4757.74     44.27 o 
  -3   6   2     2860.87     2835.16     28.92 o 
  -2   6   2     4638.00     4632.16     42.67 o 
  -1   6   2     6027.56     5841.42     72.05 o 
   0   6   2        3.85       10.27      4.05 o 
   1   6   2      364.88      350.28      8.86 o 
   2   6   2     1281.66     1331.61     16.67 o 
   3   6   2     1694.04     1744.85     20.40 o 
   4   6   2     1289.39     1265.99     17.47 o 
   5   6   2     1133.02     1136.44     16.05 o 
   6   6   2     2141.17     2103.86     24.41 o 
   7   6   2     1136.91     1186.54     17.37 o 
   8   6   2      497.38      495.40     12.76 o 
   9   6   2      710.48      721.98     17.16 o 
  10   6   2      397.93      403.55     18.10 o 
  11   6   2      561.26      533.80     18.75 o 
  12   6   2      259.77      299.47     22.60 o 
 -11   7   2       91.20       77.64     11.41 o 
 -10   7   2      216.09      200.11     13.78 o 
  -9   7   2        1.38       17.62     10.33 o 
  -8   7   2      117.91      126.58      9.21 o 
  -7   7   2      721.71      704.73     14.90 o 
  -6   7   2       13.04       12.67      5.53 o 
  -5   7   2     1594.01     1551.48     22.10 o 
  -4   7   2     1754.67     1792.69     24.09 o 
  -3   7   2      456.96      450.99     11.16 o 
  -2   7   2     2039.85     2102.49     26.40 o 
  -1   7   2      337.87      324.50      9.38 o 
   0   7   2      207.30      200.06     10.13 o 
   1   7   2      106.36      109.89      7.99 o 
   2   7   2       20.55       14.48      5.24 o 
   3   7   2      258.96      255.89      9.44 o 
   4   7   2       37.09       35.89      6.08 o 
   5   7   2      264.07      260.21      9.91 o 
   6   7   2        0.22        1.70      6.02 o 
   7   7   2      287.50      281.27     11.50 o 
   8   7   2       27.81       22.85      8.08 o 
   9   7   2      187.69      194.57     13.82 o 
  10   7   2      260.24      267.09     15.40 o 
  11   7   2       54.28       25.68     21.34 o 
 -10   8   2      428.55      432.85     20.87 o 
  -9   8   2       63.28       33.44     12.02 o 
  -8   8   2      468.83      474.01     15.20 o 
  -7   8   2      121.02      146.06     11.31 o 
  -6   8   2      283.63      316.12     13.88 o 
  -5   8   2      802.88      781.06     18.38 o 
  -4   8   2     1262.12     1282.40     20.81 o 
  -3   8   2     1868.25     1904.48     28.63 o 
  -2   8   2     1756.13     1784.27     22.87 o 
  -1   8   2      875.86      887.84     16.13 o 
   0   8   2     2023.23     1978.56     35.08 o 
   1   8   2      650.46      651.47     14.04 o 
   2   8   2      597.74      559.54     13.07 o 
   3   8   2      690.39      683.96     14.83 o 
   4   8   2      454.61      485.34     15.73 o 
   5   8   2      612.97      634.61     14.90 o 
   6   8   2      552.74      631.14     17.04 o 
   7   8   2      475.75      502.91     15.82 o 
   8   8   2      903.45      848.20     22.69 o 
   9   8   2      153.18      138.92     19.73 o 
  -7   9   2      153.08      152.45     12.23 o 
  -6   9   2      108.04      124.44     11.75 o 
  -5   9   2     1298.81     1297.34     24.83 o 
  -4   9   2      642.04      656.73     19.02 o 
  -3   9   2        4.83       13.28      7.13 o 
  -2   9   2       41.34       36.06      8.17 o 
  -1   9   2     1149.37     1147.64     20.06 o 
   0   9   2      457.68      460.94     20.87 o 
   1   9   2      104.76       85.50      8.19 o 
   2   9   2       33.16       33.59      7.20 o 
   3   9   2        0.01       -3.23      8.03 o 
   4   9   2        6.53        5.69      8.71 o 
   5   9   2        9.17        8.64      9.45 o 
   6   9   2       78.52       76.48     11.11 o 
   7   9   2       92.16      135.33     19.11 o 
  -3  10   2      303.03      301.21     14.26 o 
  -2  10   2      611.85      631.77     17.84 o 
  -1  10   2     1011.09     1055.01     22.55 o 
   0  10   2     1032.24     1031.01     22.31 o 
   1  10   2      504.87      512.26     16.98 o 
   2  10   2       79.35       87.93     11.20 o 
   3  10   2      241.17      266.64     40.39 o 
 -16   1   3       21.06       35.60      9.06 o 
 -15   1   3      229.45      215.49     11.65 o 
 -14   1   3      988.21      969.84     18.69 o 
 -13   1   3     1750.00     1778.98     25.34 o 
 -12   1   3     2813.82     2823.56     33.59 o 
 -11   1   3        3.36        2.78      4.62 o 
 -10   1   3      336.28      327.57      8.95 o 
  -9   1   3      403.75      432.54      9.37 o 
  -8   1   3     3001.38     3082.69     26.78 o 
  -7   1   3     2277.50     2357.16     21.04 o 
  -6   1   3     9678.22     9704.70     74.50 o 
  -5   1   3    13577.14    13561.65    101.57 o 
  -4   1   3     5146.83     5128.63     39.90 o 
  -3   1   3      155.21      146.68      2.83 o 
  -2   1   3     7068.56     7449.91     99.07 o 
  -1   1   3    30353.78    28734.22    321.81 o 
   0   1   3     3825.36     3984.58     32.21 o 
   1   1   3     1162.62     1186.11     10.64 o 
   2   1   3     1588.53     1590.35     13.85 o 
   3   1   3     5441.53     5337.26     41.51 o 
   4   1   3      706.31      615.80      7.23 o 
   5   1   3     1651.47     1525.99     14.53 o 
   6   1   3     4155.88     3960.02     36.45 o 
   7   1   3     8979.59     8692.23     73.17 o 
   8   1   3     1695.65     1641.97     20.83 o 
   9   1   3      544.94      546.65     11.37 o 
  10   1   3      223.62      209.70      8.42 o 
  11   1   3       37.92       38.57      6.12 o 
  12   1   3      114.59      140.16      9.24 o 
  13   1   3      563.81      541.63     14.61 o 
  14   1   3      281.98      306.05     12.99 o 
 -15   2   3       45.79       32.49      9.08 o 
 -14   2   3       68.40       83.24      8.42 o 
 -13   2   3        0.97       -0.04      6.87 o 
 -12   2   3       93.42       80.29      7.17 o 
 -11   2   3      280.53      296.06      9.64 o 
 -10   2   3      568.84      578.50     13.85 o 
  -9   2   3      215.99      224.47      7.38 o 
  -8   2   3     1179.30     1256.01     13.67 o 
  -7   2   3      185.68      179.56      4.73 o 
  -6   2   3      315.30      335.08      5.64 o 
  -5   2   3     2536.17     2674.07     22.92 o 
  -4   2   3     3826.88     4123.98     33.06 o 
  -3   2   3     1706.79     1818.68     16.92 o 
  -2   2   3     4387.59     4692.88     39.04 o 
  -1   2   3     1466.52     1647.23     15.83 o 
   0   2   3     1632.35     1692.74     14.65 o 
   1   2   3    13157.58    13723.01    102.32 o 
   2   2   3     7806.10     8455.82     64.28 o 
   3   2   3      303.05      321.08      4.94 o 
   4   2   3     2527.34     2739.36     23.49 o 
   5   2   3     2209.79     2499.84     22.18 o 
   6   2   3      170.60      135.70      4.46 o 
   7   2   3       14.00       17.56      3.06 o 
   8   2   3      530.34      521.60     10.65 o 
   9   2   3      782.93      806.98     14.15 o 
  10   2   3        3.37        4.10      5.09 o 
  11   2   3      479.22      474.56     12.23 o 
  12   2   3       22.36       32.88      6.62 o 
  13   2   3       15.04       12.76      7.42 o 
  14   2   3       39.91       34.99      8.56 o 
 -15   3   3      178.97      172.78     14.73 o 
 -14   3   3      582.48      555.41     18.45 o 
 -13   3   3      931.35      929.39     22.18 o 
 -12   3   3       33.38       27.54      6.31 o 
 -11   3   3      552.73      539.54     12.22 o 
 -10   3   3     2282.39     2304.54     27.92 o 
  -9   3   3      172.75      186.83      7.51 o 
  -8   3   3       88.94       82.29      4.57 o 
  -7   3   3     1688.48     1612.21     17.61 o 
  -6   3   3     1156.60     1119.15     12.37 o 
  -5   3   3     2268.79     2188.69     20.00 o 
  -4   3   3     8336.72     8316.79     64.51 o 
  -3   3   3    13116.76    13107.21     98.60 o 
  -2   3   3     4973.47     4710.46     37.44 o 
  -1   3   3     1475.84     1451.06     13.49 o 
   0   3   3     5293.24     5335.19     41.92 o 
   1   3   3     7100.86     7210.87     55.67 o 
   2   3   3     1909.91     1906.31     17.23 o 
   3   3   3     1651.88     1769.83     16.49 o 
   4   3   3     4457.10     4671.80     38.17 o 
   5   3   3     2781.20     2631.60     23.70 o 
   6   3   3     3666.34     3514.16     30.59 o 
   7   3   3     3261.02     3237.20     29.10 o 
   8   3   3     2256.22     2197.30     26.18 o 
   9   3   3      942.95      947.54     15.61 o 
  10   3   3        2.95       10.94      5.34 o 
  11   3   3      393.91      392.87     11.53 o 
  12   3   3      196.03      175.57     14.14 o 
  13   3   3        1.67        7.09      9.17 o 
  14   3   3      150.14      152.60     13.80 o 
 -15   4   3       17.65       21.26     10.83 o 
 -14   4   3      198.13      187.21     13.95 o 
 -13   4   3       34.31       38.81      9.27 o 
 -12   4   3      461.25      460.11     16.18 o 
 -11   4   3      478.06      443.66     15.18 o 
 -10   4   3      362.52      353.61     11.57 o 
  -9   4   3       53.88       55.02      6.35 o 
  -8   4   3      792.33      757.94     11.81 o 
  -7   4   3      309.58      330.44      7.33 o 
  -6   4   3      119.29       97.19      5.94 o 
  -5   4   3     1052.10     1027.80     11.96 o 
  -4   4   3        0.14        2.44      2.57 o 
  -3   4   3        1.62        2.95      2.45 o 
  -2   4   3     1649.17     1738.05     16.46 o 
  -1   4   3     3572.35     3759.11     31.19 o 
   0   4   3     2204.55     2344.09     19.71 o 
   1   4   3     4157.23     4470.31     39.20 o 
   2   4   3       83.73      100.30      4.27 o 
   3   4   3       76.72       96.83      3.81 o 
   4   4   3      989.29      969.31     11.40 o 
   5   4   3      938.61      967.71     11.80 o 
   6   4   3      266.31      252.98      6.38 o 
   7   4   3      182.08      198.76      8.91 o 
   8   4   3      730.44      761.07     15.45 o 
   9   4   3      314.29      306.62     10.74 o 
  10   4   3      175.51      147.16      9.58 o 
  11   4   3       53.19       57.94      8.07 o 
  12   4   3       20.01       13.15     12.20 o 
  13   4   3        2.13       -5.01      9.60 o 
 -14   5   3       88.52       93.96     16.41 o 
 -13   5   3       23.53       21.58     12.32 o 
 -12   5   3       69.27       75.41     10.10 o 
 -11   5   3     1005.35     1006.09     29.50 o 
 -10   5   3     1482.89     1466.58     27.72 o 
  -9   5   3     2404.67     2484.98     38.16 o 
  -8   5   3      424.42      432.30      9.73 o 
  -7   5   3       89.23       87.78      5.90 o 
  -6   5   3      100.63       84.12      5.53 o 
  -5   5   3     1280.45     1245.88     15.66 o 
  -4   5   3     9902.03     9974.73     83.34 o 
  -3   5   3    14152.76    14068.45    116.85 o 
  -2   5   3     4871.13     4673.31     41.88 o 
  -1   5   3      203.36      166.25      4.64 o 
   0   5   3      802.96      863.75     10.35 o 
   1   5   3       35.43       38.76      3.23 o 
   2   5   3     2199.59     2265.85     23.25 o 
   3   5   3     3179.16     3047.77     29.76 o 
   4   5   3     1675.46     1614.72     18.72 o 
   5   5   3     1897.76     1846.36     21.04 o 
   6   5   3      723.26      745.98     12.29 o 
   7   5   3       73.42       73.05      6.02 o 
   8   5   3     2301.25     2218.84     35.61 o 
   9   5   3      831.17      802.93     17.22 o 
  10   5   3      828.03      847.32     21.02 o 
  11   5   3       99.35      111.68     16.33 o 
  12   5   3       37.33       22.06      9.88 o 
  13   5   3       55.67       67.59     24.34 o 
 -13   6   3        2.24       19.79     12.27 o 
 -12   6   3       46.17       33.44     10.15 o 
 -11   6   3      111.52      121.72     12.39 o 
 -10   6   3      128.93      127.71     11.52 o 
  -9   6   3      122.46      108.00      8.83 o 
  -8   6   3        0.15       11.68      6.22 o 
  -7   6   3      433.89      493.27     13.78 o 
  -6   6   3        0.44        8.52      4.58 o 
  -5   6   3      833.69      848.71     16.10 o 
  -4   6   3       12.49       19.89      5.05 o 
  -3   6   3      804.09      779.75     12.22 o 
  -2   6   3       10.08        9.16      3.98 o 
  -1   6   3     1179.53     1153.47     16.51 o 
   0   6   3      919.74      950.44     18.50 o 
   1   6   3       92.56       86.46      5.23 o 
   2   6   3      213.16      245.79      7.09 o 
   3   6   3      168.50      162.57     10.31 o 
   4   6   3       38.86       48.00      5.13 o 
   5   6   3       13.28        9.63      4.73 o 
   6   6   3       11.59       10.30      5.07 o 
   7   6   3        1.84        4.08      5.27 o 
   8   6   3       20.13       26.61      8.05 o 
   9   6   3        2.77        7.48      7.98 o 
  10   6   3       89.87      100.25     11.31 o 
  11   6   3      207.63      211.45     14.61 o 
  12   6   3       77.46       86.70     14.87 o 
 -12   7   3      169.92      149.31     14.84 o 
 -11   7   3      550.52      580.30     19.70 o 
 -10   7   3      253.75      267.31     15.00 o 
  -9   7   3      501.83      516.64     19.87 o 
  -8   7   3      838.15      881.53     17.17 o 
  -7   7   3      146.20      154.77     10.90 o 
  -6   7   3      104.04      111.87      8.65 o 
  -5   7   3     1422.90     1383.06     22.78 o 
  -4   7   3     1748.01     1758.49     23.68 o 
  -3   7   3     2640.13     2648.63     31.26 o 
  -2   7   3     4252.77     4217.35     44.43 o 
  -1   7   3      936.43      957.50     15.86 o 
   0   7   3        9.71        7.12      4.82 o 
   1   7   3     1058.68     1071.32     16.91 o 
   2   7   3     2006.80     1982.19     25.50 o 
   3   7   3      806.73      851.48     15.44 o 
   4   7   3     2245.98     2195.53     27.88 o 
   5   7   3      903.06      906.09     16.42 o 
   6   7   3      781.38      777.47     15.70 o 
   7   7   3      489.46      487.56     13.17 o 
   8   7   3      232.41      251.37     17.99 o 
   9   7   3     1076.61     1121.64     25.83 o 
  10   7   3      558.12      561.14     36.35 o 
 -10   8   3       14.26       22.55     12.44 o 
  -9   8   3        0.15        8.95     11.50 o 
  -8   8   3      279.24      258.57     12.93 o 
  -7   8   3        2.52        4.09      8.90 o 
  -6   8   3     1624.00     1595.58     26.75 o 
  -5   8   3      620.33      646.70     16.19 o 
  -4   8   3       90.68       78.52     11.56 o 
  -3   8   3       30.32       23.74      7.75 o 
  -2   8   3      996.28     1007.43     17.94 o 
  -1   8   3       67.04       74.01      7.11 o 
   0   8   3       92.27       85.92      7.50 o 
   1   8   3       54.58       53.16      6.46 o 
   2   8   3      261.02      269.83     10.17 o 
   3   8   3      256.24      237.62     10.48 o 
   4   8   3        6.76        6.57      8.46 o 
   5   8   3        1.27        8.66      8.13 o 
   6   8   3        5.64       16.43      9.87 o 
   7   8   3       18.22       15.10      9.15 o 
   8   8   3       17.30       21.47     11.66 o 
   9   8   3       30.75       14.46     17.14 o 
  -8   9   3       81.23       98.78     12.70 o 
  -7   9   3      648.55      643.02     19.69 o 
  -6   9   3     1254.05     1258.29     24.88 o 
  -5   9   3      510.51      540.94     16.66 o 
  -4   9   3      538.26      548.88     16.32 o 
  -3   9   3      382.49      397.78     12.70 o 
  -2   9   3      267.31      289.00     12.69 o 
  -1   9   3      960.90      978.35     20.45 o 
   0   9   3     1389.82     1383.97     22.30 o 
   1   9   3      625.63      641.17     15.11 o 
   2   9   3      366.03      362.19     13.67 o 
   3   9   3      580.45      577.75     16.73 o 
   4   9   3      458.54      485.44     16.32 o 
   5   9   3      595.62      632.75     18.38 o 
   6   9   3      338.37      327.40     15.97 o 
  -3  10   3       15.76       14.92      9.26 o 
  -2  10   3      115.15      121.98     11.60 o 
  -1  10   3      343.47      357.85     14.59 o 
   0  10   3        7.86       -2.27     10.63 o 
   1  10   3       14.89       26.06     11.08 o 
   2  10   3       14.32        4.17      9.91 o 
 -16   0   4      127.46      105.58     13.55 o 
 -15   0   4      484.43      471.76     19.72 o 
 -14   0   4      706.23      744.77     19.13 o 
 -13   0   4     1238.33     1285.55     28.94 o 
 -12   0   4       30.96       29.83      8.28 o 
 -11   0   4      824.23      832.33     20.61 o 
 -10   0   4      410.22      407.89     13.66 o 
  -9   0   4      849.26      847.40     25.72 o 
  -8   0   4      267.37      224.50      6.63 o 
  -7   0   4     4316.10     4249.74     50.38 o 
  -6   0   4    22527.96    22746.57    393.12 o 
  -5   0   4    16126.42    16869.71    295.40 o 
  -4   0   4       18.21       17.25      2.83 o 
  -3   0   4    43189.23    42173.27    966.28 o 
  -2   0   4    15153.59    14816.84    189.55 o 
  -1   0   4    13758.20    13567.11    153.21 o 
   0   0   4     4436.97     4429.53     48.52 o 
   1   0   4      129.20      106.51      5.84 o 
   2   0   4       78.99       58.88      7.81 o 
   3   0   4     1636.16     1519.94     22.53 o 
   4   0   4      408.47      354.18      7.46 o 
   5   0   4    26647.80    27303.50    339.47 o 
   6   0   4    16057.60    16261.09    263.24 o 
   7   0   4     2786.26     2766.58     42.59 o 
   8   0   4       22.22        3.98      5.70 o 
   9   0   4        2.83        4.83      6.51 o 
  10   0   4      145.94      139.55     10.96 o 
  11   0   4       29.04       42.55      9.12 o 
  12   0   4      225.72      200.68     14.41 o 
  13   0   4      474.33      535.21     26.37 o 
  14   0   4      654.06      666.66     30.69 o 
 -16   1   4      138.27      132.21     13.97 o 
 -15   1   4       47.00       49.48      8.12 o 
 -14   1   4       52.09       48.25      7.58 o 
 -13   1   4      311.46      318.18     10.98 o 
 -12   1   4      288.55      305.72     10.15 o 
 -11   1   4     2097.31     2041.57     25.63 o 
 -10   1   4     2059.65     2019.21     24.67 o 
  -9   1   4      628.11      643.49      9.75 o 
  -8   1   4        1.99        0.66      2.83 o 
  -7   1   4      410.69      416.15      6.43 o 
  -6   1   4       54.52       46.86      3.01 o 
  -5   1   4     3040.10     3406.28     27.92 o 
  -4   1   4     3583.43     3827.31     30.55 o 
  -3   1   4      290.59      302.94      4.15 o 
  -2   1   4     5521.70     5668.68     60.19 o 
  -1   1   4     4835.54     4781.63     39.62 o 
   0   1   4     1533.27     1677.51     15.53 o 
   1   1   4      112.02      135.86      3.69 o 
   2   1   4     1199.01     1205.29     11.35 o 
   3   1   4      729.62      814.28      8.66 o 
   4   1   4      769.43      856.54     10.27 o 
   5   1   4     3884.86     4271.60     34.94 o 
   6   1   4      278.03      296.55      5.51 o 
   7   1   4      293.33      262.85      9.46 o 
   8   1   4        7.48       14.20      4.21 o 
   9   1   4        0.49       11.29      4.91 o 
  10   1   4       19.85       11.70      5.02 o 
  11   1   4       43.87       40.41      6.13 o 
  12   1   4      116.67       93.30      8.37 o 
  13   1   4       10.14       11.12      7.38 o 
  14   1   4       19.03       12.65      8.43 o 
 -16   2   4      136.27      131.62     12.84 o 
 -15   2   4      175.70      176.13     12.78 o 
 -14   2   4     1245.81     1229.24     23.90 o 
 -13   2   4      575.42      579.17     14.24 o 
 -12   2   4     2536.53     2478.15     30.69 o 
 -11   2   4      490.44      505.34     11.73 o 
 -10   2   4       31.96       22.41      5.27 o 
  -9   2   4       11.96       20.26      3.69 o 
  -8   2   4      288.53      280.73      7.64 o 
  -7   2   4     4686.00     4693.98     38.65 o 
  -6   2   4    10406.37    10382.66     79.41 o 
  -5   2   4    11347.20    11281.33     85.55 o 
  -4   2   4     8901.47     8903.38     79.77 o 
  -3   2   4     2447.07     2266.03     19.29 o 
  -2   2   4     6428.56     6587.39     51.82 o 
  -1   2   4      131.85      122.13      3.02 o 
   0   2   4      303.56      282.95      4.18 o 
   1   2   4     3896.36     4077.73     32.57 o 
   2   2   4      304.77      446.61      5.87 o 
   3   2   4     2637.58     2666.25     22.78 o 
   4   2   4     5574.48     5455.65     43.52 o 
   5   2   4     7851.68     7650.22     59.99 o 
   6   2   4     7375.35     7278.74     57.77 o 
   7   2   4     2864.49     2749.14     25.17 o 
   8   2   4     1282.78     1295.29     18.15 o 
   9   2   4      440.68      436.12     10.60 o 
  10   2   4        8.73       12.04      5.82 o 
  11   2   4        8.53        8.40      5.51 o 
  12   2   4      133.93      144.64      9.39 o 
  13   2   4      405.71      424.30     13.81 o 
  14   2   4      291.28      312.68     14.82 o 
 -15   3   4      166.41      150.78     14.18 o 
 -14   3   4       21.62       26.81      9.76 o 
 -13   3   4      104.56      110.26     10.02 o 
 -12   3   4      518.05      481.98     14.21 o 
 -11   3   4      415.93      404.31     11.25 o 
 -10   3   4       16.67        3.66      4.77 o 
  -9   3   4      448.38      462.11     11.95 o 
  -8   3   4     1269.06     1254.91     14.24 o 
  -7   3   4      994.73      941.26     11.43 o 
  -6   3   4       58.67       56.87      3.57 o 
  -5   3   4     2086.38     2086.26     19.29 o 
  -4   3   4     1603.82     1667.63     15.86 o 
  -3   3   4      173.06      219.00      4.82 o 
  -2   3   4        0.70        3.10      1.80 o 
  -1   3   4        1.81        5.65      1.82 o 
   0   3   4      273.87      293.27      5.09 o 
   1   3   4      656.02      784.44      8.77 o 
   2   3   4      242.44      288.03      5.03 o 
   3   3   4       30.13       34.56      2.77 o 
   4   3   4       55.33       66.65      3.67 o 
   5   3   4     2528.18     2397.74     22.19 o 
   6   3   4       71.59       73.22      4.42 o 
   7   3   4       12.20       22.28      3.59 o 
   8   3   4      691.12      673.04     13.04 o 
   9   3   4       15.47       18.48      5.22 o 
  10   3   4       42.74       41.47      6.24 o 
  11   3   4       27.08       19.72      6.27 o 
  12   3   4        8.14       12.18      8.72 o 
  13   3   4       91.51       94.40     10.98 o 
  14   3   4        2.69        4.20     15.16 o 
 -15   4   4      562.34      589.82     20.82 o 
 -14   4   4      369.78      365.66     16.55 o 
 -13   4   4      989.24      994.09     23.75 o 
 -12   4   4       34.20       20.02      8.01 o 
 -11   4   4      155.19      152.96     11.83 o 
 -10   4   4      658.50      698.20     17.69 o 
  -9   4   4      270.49      276.05      7.82 o 
  -8   4   4      660.48      618.82     10.59 o 
  -7   4   4     2001.20     2042.34     20.44 o 
  -6   4   4     1796.82     1676.93     17.31 o 
  -5   4   4     4628.92     4701.42     39.13 o 
  -4   4   4    13152.11    13125.55    141.17 o 
  -3   4   4     4314.98     4143.62     39.21 o 
  -2   4   4     1957.22     1895.91     17.79 o 
  -1   4   4     6499.58     6705.33     52.88 o 
   0   4   4       74.26       78.93      3.45 o 
   1   4   4      555.46      665.09      8.51 o 
   2   4   4     6820.71     7065.17     58.67 o 
   3   4   4     2673.41     2568.38     23.27 o 
   4   4   4     8472.10     8196.98     64.79 o 
   5   4   4     5532.87     5461.52     45.31 o 
   6   4   4     1392.54     1377.83     18.83 o 
   7   4   4     1807.22     1823.61     20.89 o 
   8   4   4       88.55      118.63      8.35 o 
   9   4   4       22.32       25.34      6.39 o 
  10   4   4     1129.48     1120.90     23.76 o 
  11   4   4      262.79      244.11     18.49 o 
  12   4   4       20.63       19.69      9.14 o 
  13   4   4       14.27       13.27     10.07 o 
 -14   5   4       13.84       16.75     10.34 o 
 -13   5   4      416.68      390.43     16.61 o 
 -12   5   4        0.38        0.98      8.37 o 
 -11   5   4       22.11        5.55      7.84 o 
 -10   5   4       28.18       16.44      7.74 o 
  -9   5   4        0.02        2.51      6.15 o 
  -8   5   4      849.04      808.87     14.42 o 
  -7   5   4        1.34        2.73      4.37 o 
  -6   5   4       16.08       19.44      4.11 o 
  -5   5   4      113.90      112.95      5.57 o 
  -4   5   4       74.81       96.16      5.38 o 
  -3   5   4      691.48      721.68     10.87 o 
  -2   5   4      386.55      378.87      7.61 o 
  -1   5   4      605.09      625.00      8.74 o 
   0   5   4      191.15      208.25      5.16 o 
   1   5   4        7.63        5.13      2.89 o 
   2   5   4      102.45       94.45      4.74 o 
   3   5   4      303.24      316.11      7.96 o 
   4   5   4      530.90      534.23      9.90 o 
   5   5   4        2.22        3.42      4.14 o 
   6   5   4       20.07       22.79      4.53 o 
   7   5   4      611.82      646.44     11.80 o 
   8   5   4      172.65      152.01     10.58 o 
   9   5   4      230.36      231.29     12.08 o 
  10   5   4        0.35       -0.45      7.89 o 
  11   5   4       27.25       32.23      9.55 o 
  12   5   4       81.28       90.37     22.47 o 
 -13   6   4       92.70       75.58     11.82 o 
 -12   6   4      432.96      449.50     17.75 o 
 -11   6   4      191.87      238.36     22.58 o 
 -10   6   4      166.93      187.54     17.17 o 
  -9   6   4      794.03      794.07     15.72 o 
  -8   6   4      369.96      343.02     10.75 o 
  -7   6   4       21.65       36.94      9.07 o 
  -6   6   4     1244.21     1284.73     18.93 o 
  -5   6   4     4904.88     4805.87     44.94 o 
  -4   6   4     6747.37     6766.92     59.89 o 
  -3   6   4     3602.16     3574.98     34.78 o 
  -2   6   4     1206.65     1207.05     18.45 o 
  -1   6   4       34.44       54.34      5.00 o 
   0   6   4     1073.52      999.19     15.01 o 
   1   6   4      952.46      945.17     13.26 o 
   2   6   4     1073.42     1084.69     14.78 o 
   3   6   4     3910.78     3949.54     38.37 o 
   4   6   4     3251.89     3167.53     32.38 o 
   5   6   4      472.99      462.28     10.30 o 
   6   6   4     1171.65     1147.07     18.42 o 
   7   6   4      322.67      327.68     10.43 o 
   8   6   4      424.82      407.45     15.10 o 
   9   6   4      263.79      295.38     15.54 o 
  10   6   4      103.57      114.76     12.34 o 
  11   6   4      281.60      284.74     28.17 o 
 -12   7   4       37.73       63.06     24.28 o 
 -11   7   4      177.69      141.31     14.08 o 
 -10   7   4       30.99       42.90     14.90 o 
  -9   7   4       17.15       14.38      9.32 o 
  -8   7   4       19.22       18.78      7.39 o 
  -7   7   4      407.73      382.29     11.71 o 
  -6   7   4      404.10      401.71     12.70 o 
  -5   7   4      403.08      402.68     12.18 o 
  -4   7   4       12.36        4.18      5.79 o 
  -3   7   4        0.25        6.23      6.38 o 
  -2   7   4     2585.77     2490.33     29.66 o 
  -1   7   4     1058.50     1029.83     16.46 o 
   0   7   4        3.24        4.92      4.62 o 
   1   7   4     1040.80     1022.42     16.87 o 
   2   7   4      106.30       99.04      7.39 o 
   3   7   4        0.15        3.08      5.85 o 
   4   7   4       65.15       63.72      7.78 o 
   5   7   4       63.00       63.01      7.08 o 
   6   7   4      331.21      292.70     11.15 o 
   7   7   4       20.92       23.10      7.03 o 
   8   7   4        4.28       12.67      9.00 o 
   9   7   4       93.96       87.23     10.90 o 
  10   7   4      111.22      120.91     13.56 o 
 -10   8   4      322.02      322.48     19.14 o 
  -9   8   4      393.26      386.66     16.96 o 
  -8   8   4      281.37      300.01     13.28 o 
  -7   8   4      234.85      265.09     12.66 o 
  -6   8   4      810.62      803.41     20.18 o 
  -5   8   4     1314.97     1373.02     24.16 o 
  -4   8   4      755.94      780.89     17.51 o 
  -3   8   4     1702.01     1738.84     34.41 o 
  -2   8   4     1254.09     1196.28     21.33 o 
  -1   8   4      389.73      373.13     11.16 o 
   0   8   4      407.48      415.35     11.45 o 
   1   8   4      427.05      426.87     11.52 o 
   2   8   4      622.71      612.41     15.33 o 
   3   8   4      750.67      791.16     18.13 o 
   4   8   4      675.79      708.60     17.53 o 
   5   8   4     1427.73     1448.71     25.60 o 
   6   8   4      841.54      879.67     20.03 o 
   7   8   4      395.89      386.93     15.03 o 
   8   8   4      392.40      420.56     20.87 o 
  -8   9   4       60.23       55.09     11.61 o 
  -7   9   4       14.96       16.52      9.72 o 
  -6   9   4      118.87      121.54     11.68 o 
  -5   9   4      248.79      260.16     15.22 o 
  -4   9   4       97.95       85.85     10.10 o 
  -3   9   4      183.56      156.97     11.26 o 
  -2   9   4      674.26      660.70     16.84 o 
  -1   9   4      682.60      690.33     17.50 o 
   0   9   4        0.31       -1.51      8.91 o 
   1   9   4      145.26      130.20     10.72 o 
   2   9   4      536.50      562.34     16.49 o 
   3   9   4      311.72      317.94     15.27 o 
   4   9   4       47.18       46.01      9.69 o 
   5   9   4       85.61       96.83     12.48 o 
   6   9   4        0.48       29.39     17.21 o 
  -3  10   4      423.33      406.59     19.01 o 
  -2  10   4      412.52      418.26     18.19 o 
  -1  10   4     1050.42     1017.76     27.53 o 
   0  10   4      690.75      737.38     22.48 o 
   1  10   4      383.08      429.49     18.41 o 
 -16   1   5      341.69      314.19     15.34 o 
 -15   1   5      264.06      272.37     13.59 o 
 -14   1   5      170.84      171.79     10.03 o 
 -13   1   5     1091.19     1116.80     19.24 o 
 -12   1   5     1381.33     1372.76     28.19 o 
 -11   1   5       41.01       29.95      5.27 o 
 -10   1   5       17.90       14.67      4.29 o 
  -9   1   5      642.94      691.36      9.89 o 
  -8   1   5     2612.70     2611.98     23.55 o 
  -7   1   5    13096.82    13316.65    100.88 o 
  -6   1   5     6949.44     6938.69     54.25 o 
  -5   1   5     4327.61     4168.49     40.96 o 
  -4   1   5     5513.35     5623.39     43.87 o 
  -3   1   5     2450.78     2497.95     22.58 o 
  -2   1   5      103.36      136.49      3.87 o 
  -1   1   5     4755.94     4749.99     37.07 o 
   0   1   5     4192.12     4187.62     35.45 o 
   1   1   5    11506.60    11631.93     93.47 o 
   2   1   5     6440.22     6553.58     50.84 o 
   3   1   5     6960.13     6988.16     54.26 o 
   4   1   5     7532.29     7627.57     70.85 o 
   5   1   5     2798.29     2596.42     22.94 o 
   6   1   5      242.23      160.81      4.58 o 
   7   1   5     3665.96     3799.93     39.23 o 
   8   1   5     2390.33     2379.95     27.93 o 
   9   1   5       79.05       97.50      6.80 o 
  10   1   5       26.33       28.33      5.60 o 
  11   1   5        7.90        7.69      5.81 o 
  12   1   5      406.66      414.70     12.80 o 
  13   1   5      303.60      308.36     12.34 o 
  14   1   5      214.92      219.80     15.51 o 
 -16   2   5       23.30       22.82     11.60 o 
 -15   2   5       29.64       23.89      8.65 o 
 -14   2   5      262.72      231.17     12.65 o 
 -13   2   5       19.81        6.14      8.32 o 
 -12   2   5       89.62       74.67      7.61 o 
 -11   2   5      339.79      349.37     10.00 o 
 -10   2   5        4.71       10.85      4.48 o 
  -9   2   5      280.63      323.86      6.64 o 
  -8   2   5      665.87      669.65      9.26 o 
  -7   2   5     1577.75     1650.53     16.37 o 
  -6   2   5       10.13       22.22      2.74 o 
  -5   2   5     1104.31     1170.06     12.01 o 
  -4   2   5       60.59       54.81      3.71 o 
  -3   2   5        1.12       12.17      2.64 o 
  -2   2   5       92.14      100.38      2.75 o 
  -1   2   5     2659.66     2617.84     21.82 o 
   0   2   5       94.95       79.16      2.43 o 
   1   2   5        9.28       10.79      2.97 o 
   2   2   5       82.96       90.71      3.10 o 
   3   2   5      556.73      575.79      7.56 o 
   4   2   5       72.90       56.50      3.32 o 
   5   2   5     2379.09     2405.77     22.02 o 
   6   2   5      472.49      515.07      8.03 o 
   7   2   5      118.86      127.90      5.75 o 
   8   2   5      275.89      280.96      8.53 o 
   9   2   5      623.14      588.97     12.44 o 
  10   2   5       96.68       84.81      7.40 o 
  11   2   5      409.72      358.32     11.48 o 
  12   2   5      237.83      209.72     12.79 o 
  13   2   5       16.32       33.40      9.53 o 
  14   2   5       73.00       81.23     10.45 o 
 -15   3   5      436.75      464.22     18.45 o 
 -14   3   5      574.08      558.70     21.66 o 
 -13   3   5        0.62        4.42      7.33 o 
 -12   3   5        5.05        8.99      6.63 o 
 -11   3   5     1165.89     1129.17     20.37 o 
 -10   3   5      505.57      505.11     11.31 o 
  -9   3   5     1442.58     1412.79     15.94 o 
  -8   3   5     4772.47     4969.83     41.77 o 
  -7   3   5     1004.39      932.53     11.41 o 
  -6   3   5     3404.11     3205.10     28.00 o 
  -5   3   5     8290.07     8271.43     64.44 o 
  -4   3   5     8535.59     8774.67     67.73 o 
  -3   3   5     6852.10     6910.52     53.96 o 
  -2   3   5     1321.61     1270.27     12.56 o 
  -1   3   5      337.02      323.47      5.21 o 
   0   3   5      927.71      857.99      8.92 o 
   1   3   5     1572.76     1470.70     14.59 o 
   2   3   5     2944.02     2707.86     23.60 o 
   3   3   5     6627.50     6588.04     52.25 o 
   4   3   5     2228.95     2065.47     19.53 o 
   5   3   5     1359.59     1341.53     14.07 o 
   6   3   5     3761.10     3844.59     33.55 o 
   7   3   5      508.52      466.61      8.37 o 
   8   3   5      358.54      325.06      9.21 o 
   9   3   5      761.52      747.22     14.17 o 
  10   3   5        5.28        7.39      5.46 o 
  11   3   5      229.02      253.30     10.45 o 
  12   3   5      286.68      307.73     15.32 o 
  13   3   5      357.51      361.02     16.86 o 
 -15   4   5        0.09       11.40     10.89 o 
 -14   4   5      113.14      115.99     13.64 o 
 -13   4   5       48.23       47.64      9.54 o 
 -12   4   5        2.13        9.53     10.21 o 
 -11   4   5      216.03      175.33     11.01 o 
 -10   4   5      357.39      325.31     13.00 o 
  -9   4   5      763.24      750.00     18.44 o 
  -8   4   5     1154.18     1154.16     14.28 o 
  -7   4   5       79.00       74.05      4.74 o 
  -6   4   5        4.86        5.50      3.06 o 
  -5   4   5     1486.83     1455.60     15.32 o 
  -4   4   5      635.33      616.16      8.68 o 
  -3   4   5      139.68      147.19      7.20 o 
  -2   4   5      292.37      319.79      5.82 o 
  -1   4   5      301.94      295.51      5.54 o 
   0   4   5      133.96      141.96      4.69 o 
   1   4   5       56.43       55.02      3.42 o 
   2   4   5      527.66      539.09      7.89 o 
   3   4   5      903.36     1002.03     11.88 o 
   4   4   5       55.53       60.21      4.10 o 
   5   4   5        1.20        3.16      3.54 o 
   6   4   5        0.03       -1.35      3.53 o 
   7   4   5       10.25       -0.68      4.26 o 
   8   4   5      157.75      143.08     10.94 o 
   9   4   5       62.57       69.82      8.37 o 
  10   4   5       18.06       18.69      7.74 o 
  11   4   5      127.34      115.71     11.62 o 
  12   4   5       53.55       66.04     10.72 o 
  13   4   5       65.55       57.55     11.42 o 
 -14   5   5      255.96      255.27     16.25 o 
 -13   5   5       52.43       45.66     10.14 o 
 -12   5   5       22.20        2.24      8.61 o 
 -11   5   5      306.54      298.76     18.58 o 
 -10   5   5     1893.78     1879.76     32.29 o 
  -9   5   5     1150.37     1143.39     21.78 o 
  -8   5   5      983.78     1001.79     16.19 o 
  -7   5   5      685.18      710.38     12.94 o 
  -6   5   5      407.67      403.68      9.56 o 
  -5   5   5     1992.61     1956.98     25.24 o 
  -4   5   5     3772.41     3665.42     34.69 o 
  -3   5   5     5194.94     5197.92     61.47 o 
  -2   5   5     7509.45     7457.48     59.45 o 
  -1   5   5        2.92        4.59      3.01 o 
   0   5   5      410.56      388.08      6.82 o 
   1   5   5     1593.50     1674.60     17.08 o 
   2   5   5     1999.47     1887.77     23.57 o 
   3   5   5     2146.82     1995.76     21.70 o 
   4   5   5     4775.31     4763.01     43.94 o 
   5   5   5     5248.01     5296.36     48.59 o 
   6   5   5      865.97      848.79     14.67 o 
   7   5   5      246.62      277.08      9.38 o 
   8   5   5      186.23      158.43     16.50 o 
   9   5   5      234.39      228.30     12.69 o 
  10   5   5      398.03      440.26     20.51 o 
  11   5   5      135.30      134.47     12.28 o 
  12   5   5       50.84       62.86     17.44 o 
 -13   6   5        0.02       13.08     12.71 o 
 -12   6   5        7.96        5.65      9.75 o 
 -11   6   5      114.68      104.83     11.62 o 
 -10   6   5      168.48      184.15     16.61 o 
  -9   6   5      166.70      161.93      8.98 o 
  -8   6   5      225.81      229.07      9.60 o 
  -7   6   5        0.27        8.05      5.78 o 
  -6   6   5       89.74      103.45     10.35 o 
  -5   6   5      194.42      189.86      7.88 o 
  -4   6   5      516.83      533.79     10.44 o 
  -3   6   5      590.39      608.01     13.55 o 
  -2   6   5      414.53      426.11      9.76 o 
  -1   6   5        5.50        5.67      4.01 o 
   0   6   5       14.23       21.10      4.42 o 
   1   6   5        9.98        7.90      3.54 o 
   2   6   5     1119.34     1159.93     15.48 o 
   3   6   5      638.05      598.51     10.96 o 
   4   6   5        3.49        2.80      5.13 o 
   5   6   5      622.88      630.98     13.00 o 
   6   6   5      107.00      115.97      7.92 o 
   7   6   5      141.24      155.45     11.34 o 
   8   6   5       58.55       59.51     11.25 o 
   9   6   5       34.30       29.29      9.14 o 
  10   6   5       53.28       47.74     10.17 o 
  11   6   5       20.40       19.00     14.38 o 
 -12   7   5      141.45      119.75     21.08 o 
 -11   7   5       53.93       61.13     12.07 o 
 -10   7   5      803.63      829.41     27.12 o 
  -9   7   5     1276.68     1295.09     21.55 o 
  -8   7   5      275.67      276.40     11.28 o 
  -7   7   5      532.21      535.69     13.38 o 
  -6   7   5     1922.59     1885.42     28.10 o 
  -5   7   5      440.33      465.05     12.89 o 
  -4   7   5     1842.56     1776.95     26.55 o 
  -3   7   5     2123.61     2076.29     29.26 o 
  -2   7   5     1589.22     1595.93     21.85 o 
  -1   7   5     1288.42     1364.90     19.51 o 
   0   7   5      215.87      219.34      8.20 o 
   1   7   5       89.45       94.31      6.87 o 
   2   7   5     1268.78     1198.35     27.37 o 
   3   7   5     1962.83     1920.85     28.38 o 
   4   7   5     1843.45     1788.48     27.35 o 
   5   7   5      596.10      625.57     14.11 o 
   6   7   5      821.76      762.99     16.20 o 
   7   7   5       61.24       72.15      8.03 o 
   8   7   5       57.01       49.96     11.94 o 
   9   7   5      436.40      430.65     17.89 o 
  10   7   5      210.63      200.92     28.21 o 
 -10   8   5       18.63        9.61     12.34 o 
  -9   8   5      193.14      203.07     13.14 o 
  -8   8   5       95.80       88.11      9.77 o 
  -7   8   5        0.44       10.71      9.28 o 
  -6   8   5      183.09      169.65     11.38 o 
  -5   8   5        3.11        3.46      8.14 o 
  -4   8   5       20.16       25.64      7.15 o 
  -3   8   5      404.67      396.85     17.42 o 
  -2   8   5      736.34      761.48     16.77 o 
  -1   8   5       20.21        9.65      6.47 o 
   0   8   5       50.24       47.67      6.44 o 
   1   8   5      168.44      177.66     10.45 o 
   2   8   5      317.83      330.22     12.28 o 
   3   8   5       99.15       82.46      8.90 o 
   4   8   5       22.81       25.69      8.36 o 
   5   8   5      370.39      384.01     14.53 o 
   6   8   5      383.35      403.54     19.94 o 
   7   8   5       34.19       32.94     10.76 o 
   8   8   5       13.16       48.03     14.07 o 
  -7   9   5      931.38      921.19     21.56 o 
  -6   9   5      566.63      585.34     17.38 o 
  -5   9   5     1040.33     1092.37     22.85 o 
  -4   9   5      403.27      394.37     14.57 o 
  -3   9   5      181.61      170.88     11.34 o 
  -2   9   5      247.04      230.30     11.36 o 
  -1   9   5     1087.35     1110.12     27.88 o 
   0   9   5      763.06      761.18     20.95 o 
   1   9   5      814.01      815.71     23.35 o 
   2   9   5      807.41      826.79     19.61 o 
   3   9   5      297.53      281.75     13.30 o 
   4   9   5      219.22      243.81     13.50 o 
   5   9   5      504.70      533.67     17.74 o 
  -2  10   5       11.21       -0.73     10.87 o 
  -1  10   5       95.05      102.29     12.79 o 
   0  10   5       21.81       30.01     11.14 o 
 -16   0   6      234.81      233.08     19.96 o 
 -15   0   6        0.49        1.58     11.57 o 
 -14   0   6      303.01      298.87     16.15 o 
 -13   0   6     5388.53     5311.45     78.52 o 
 -12   0   6        7.94        3.88      9.83 o 
 -11   0   6       17.77       15.12      6.66 o 
 -10   0   6      362.64      413.88     13.65 o 
  -9   0   6     1098.76     1094.76     17.60 o 
  -8   0   6     1148.54     1003.40     16.19 o 
  -7   0   6    11296.61    11154.23    196.86 o 
  -6   0   6    28726.41    29915.08    356.06 o 
  -5   0   6    19096.82    18980.01    199.48 o 
  -4   0   6     3137.89     3758.96     42.77 o 
  -3   0   6     1014.00     1057.33     14.45 o 
  -2   0   6     1793.37     1956.88     23.69 o 
  -1   0   6     7844.94     8024.10     86.23 o 
   0   0   6      858.20      752.80     10.99 o 
   1   0   6    18832.77    18963.71    199.29 o 
   2   0   6    10616.45    10461.67    112.21 o 
   3   0   6     1956.59     1812.42     23.71 o 
   4   0   6      569.44      437.87      9.13 o 
   5   0   6     4339.68     4439.86     51.81 o 
   6   0   6     6418.17     6502.03     73.69 o 
   7   0   6     4278.23     4331.14     62.19 o 
   8   0   6       94.73       96.75      8.86 o 
   9   0   6      111.99      124.42     10.53 o 
  10   0   6       24.13        8.31      7.74 o 
  11   0   6      133.39      172.58     13.12 o 
  12   0   6     1418.77     1354.41     31.67 o 
  13   0   6     1248.05     1379.42     41.25 o 
 -16   1   6        0.12        3.25      9.55 o 
 -15   1   6       75.89       63.36      9.57 o 
 -14   1   6      170.55      147.84      9.43 o 
 -13   1   6      139.37      105.36      9.66 o 
 -12   1   6      107.66      103.30      7.63 o 
 -11   1   6       97.34       81.48      6.43 o 
 -10   1   6      350.39      365.62      9.18 o 
  -9   1   6      472.45      466.86      7.55 o 
  -8   1   6     3998.78     4338.55     36.30 o 
  -7   1   6      350.87      375.88      6.40 o 
  -6   1   6     6170.54     6701.66     52.62 o 
  -5   1   6      357.62      335.56      5.24 o 
  -4   1   6     1472.41     1605.73     14.70 o 
  -3   1   6      568.14      627.24      7.94 o 
  -2   1   6     8788.40     9439.78     71.78 o 
  -1   1   6      117.61      123.05      3.31 o 
   0   1   6     1959.46     2189.38     20.29 o 
   1   1   6      435.64      435.56      6.56 o 
   2   1   6     5700.34     6116.39     48.05 o 
   3   1   6     1136.55     1204.57     11.76 o 
   4   1   6      165.46      177.85      4.45 o 
   5   1   6       19.25       13.82      2.65 o 
   6   1   6     1169.83     1232.72     13.48 o 
   7   1   6       51.02       39.24      4.72 o 
   8   1   6       14.72       12.15      4.62 o 
   9   1   6      161.64      152.45      7.88 o 
  10   1   6        1.63        5.96      6.02 o 
  11   1   6        2.11        3.20      6.01 o 
  12   1   6        3.60        8.62      7.27 o 
  13   1   6       12.83       11.42      8.91 o 
 -16   2   6       61.98       60.67     10.84 o 
 -15   2   6      107.41      104.80     10.57 o 
 -14   2   6      759.44      752.45     18.57 o 
 -13   2   6        0.74        3.57      6.99 o 
 -12   2   6      426.95      410.89     13.19 o 
 -11   2   6      117.49      135.12      7.90 o 
 -10   2   6      198.81      198.43      7.78 o 
  -9   2   6      376.74      380.66      7.32 o 
  -8   2   6     3722.80     3675.14     31.86 o 
  -7   2   6    11349.42    11206.92     86.13 o 
  -6   2   6     9945.05    10172.19     78.26 o 
  -5   2   6     6829.00     6717.50     52.79 o 
  -4   2   6     1601.84     1533.11     16.06 o 
  -3   2   6        6.19        7.05      2.30 o 
  -2   2   6     4327.97     4378.46     51.20 o 
  -1   2   6      610.41      579.83      6.84 o 
   0   2   6     6599.89     6591.34     54.98 o 
   1   2   6     4642.97     4680.66     40.56 o 
   2   2   6     8784.57     8833.39     68.26 o 
   3   2   6     8297.35     8367.43     65.00 o 
   4   2   6     3866.56     3817.12     32.17 o 
   5   2   6     3278.60     3371.83     29.39 o 
   6   2   6     3272.16     3311.54     29.39 o 
   7   2   6       12.64       24.30      3.93 o 
   8   2   6       41.55       42.24      5.40 o 
   9   2   6        0.84        5.16      5.20 o 
  10   2   6      327.67      338.92     10.83 o 
  11   2   6      487.21      463.80     14.28 o 
  12   2   6      365.74      413.84     14.52 o 
  13   2   6      208.11      197.01     12.85 o 
 -15   3   6       10.26        1.76     10.02 o 
 -14   3   6       43.18       33.25      9.91 o 
 -13   3   6        8.60        2.92      8.11 o 
 -12   3   6      396.85      391.70     14.78 o 
 -11   3   6      233.23      219.13     12.15 o 
 -10   3   6      743.58      733.21     15.82 o 
  -9   3   6      984.06      950.00     13.70 o 
  -8   3   6      692.48      692.15     10.06 o 
  -7   3   6       99.70       78.41      4.46 o 
  -6   3   6      687.45      685.08      9.19 o 
  -5   3   6     2171.10     2217.59     20.45 o 
  -4   3   6     1775.49     1744.55     16.66 o 
  -3   3   6       39.99       39.99      4.49 o 
  -2   3   6      231.21      244.76      4.76 o 
  -1   3   6     7792.56     7935.89     61.51 o 
   0   3   6      948.36     1055.44     11.13 o 
   1   3   6       41.99       57.42      3.13 o 
   2   3   6        0.67        7.93      2.75 o 
   3   3   6      599.20      570.39      8.16 o 
   4   3   6      359.15      379.41      7.93 o 
   5   3   6       87.40       78.45      5.43 o 
   6   3   6       17.62       17.75      3.42 o 
   7   3   6      247.44      241.81      7.25 o 
   8   3   6     1788.54     1750.60     23.05 o 
   9   3   6        0.02       13.75      7.79 o 
  10   3   6       84.37       56.64      7.28 o 
  11   3   6      191.89      178.95     11.20 o 
  12   3   6       54.30       65.36     12.35 o 
  13   3   6       68.10       77.98     16.71 o 
 -15   4   6      726.58      704.83     22.61 o 
 -14   4   6        0.91       -1.65      9.24 o 
 -13   4   6       49.97       53.79      9.89 o 
 -12   4   6      133.26      106.51     14.76 o 
 -11   4   6      172.93      138.16     13.74 o 
 -10   4   6      115.70      139.33     14.05 o 
  -9   4   6     2466.20     2490.22     29.19 o 
  -8   4   6     3669.76     3693.33     36.04 o 
  -7   4   6     2148.89     2155.81     23.37 o 
  -6   4   6     4656.63     4501.30     38.27 o 
  -5   4   6     4125.75     4097.28     34.92 o 
  -4   4   6     2449.26     2475.82     22.73 o 
  -3   4   6      769.19      696.34      9.81 o 
  -2   4   6      337.85      479.97      7.26 o 
  -1   4   6     3176.01     3396.80     29.24 o 
   0   4   6     2649.70     2706.84     28.61 o 
   1   4   6     1303.63     1241.23     13.32 o 
   2   4   6     3408.09     3327.97     29.12 o 
   3   4   6     9645.06     9793.45     81.73 o 
   4   4   6     6506.27     6377.15     52.03 o 
   5   4   6     1117.85     1056.04     13.13 o 
   6   4   6       32.82       43.36      4.70 o 
   7   4   6      573.55      580.10     11.89 o 
   8   4   6       31.04       21.82      7.07 o 
   9   4   6      386.80      395.65     14.50 o 
  10   4   6     1081.37     1055.16     23.40 o 
  11   4   6      825.83      811.06     21.87 o 
  12   4   6      139.32      123.62     12.67 o 
 -14   5   6       75.01       62.44     16.75 o 
 -13   5   6      108.42       99.94     13.18 o 
 -12   5   6        4.80       13.34     10.15 o 
 -11   5   6       15.36       21.99      8.14 o 
 -10   5   6      304.45      255.59     12.53 o 
  -9   5   6      229.82      209.26      8.82 o 
  -8   5   6       60.77       60.39      6.78 o 
  -7   5   6       39.25       40.58      5.22 o 
  -6   5   6        1.28        6.82      4.67 o 
  -5   5   6      509.92      501.37     10.51 o 
  -4   5   6     1064.65     1108.39     16.78 o 
  -3   5   6      211.21      207.03      6.18 o 
  -2   5   6      177.81      184.75      6.63 o 
  -1   5   6       39.17       48.47      3.84 o 
   0   5   6     1550.69     1621.88     16.72 o 
   1   5   6      915.99      981.23     12.04 o 
   2   5   6      164.89      166.49      5.98 o 
   3   5   6      582.41      618.62     10.43 o 
   4   5   6      195.46      217.62      8.89 o 
   5   5   6      115.28      118.97      7.42 o 
   6   5   6       53.40       56.62      8.49 o 
   7   5   6      346.43      298.37      9.84 o 
   8   5   6        2.19       14.01      7.55 o 
   9   5   6       39.82       40.36      8.46 o 
  10   5   6       16.48       33.23      9.47 o 
  11   5   6      131.46      110.84     13.43 o 
 -13   6   6      104.11       98.00     25.57 o 
 -12   6   6       19.65       24.67     15.80 o 
 -11   6   6      163.52      172.63     13.30 o 
 -10   6   6     1791.28     1814.18     33.22 o 
  -9   6   6     1607.46     1618.14     23.55 o 
  -8   6   6     1432.75     1378.88     20.82 o 
  -7   6   6      719.12      710.38     14.06 o 
  -6   6   6      932.70      915.19     15.61 o 
  -5   6   6      845.19      854.08     14.84 o 
  -4   6   6     4300.20     4322.89     49.31 o 
  -3   6   6     1496.41     1496.17     20.19 o 
  -2   6   6     1277.45     1305.11     18.04 o 
  -1   6   6        1.96       10.26      4.18 o 
   0   6   6       89.85      103.31      6.43 o 
   1   6   6     1418.61     1474.33     17.90 o 
   2   6   6     3956.45     3862.77     37.39 o 
   3   6   6     3298.71     3483.51     38.04 o 
   4   6   6     4410.77     4313.56     45.56 o 
   5   6   6     1957.80     1922.83     25.33 o 
   6   6   6       17.22       20.70      6.69 o 
   7   6   6      112.13      111.24      9.18 o 
   8   6   6      226.34      220.14     14.89 o 
   9   6   6      403.65      443.84     17.06 o 
  10   6   6      476.38      534.21     19.34 o 
 -12   7   6        8.58       19.54     10.79 o 
 -11   7   6      801.26      792.69     22.44 o 
 -10   7   6      112.15      118.38     12.99 o 
  -9   7   6       16.61       15.46      7.37 o 
  -8   7   6      305.03      289.20     11.12 o 
  -7   7   6       26.94       36.32      9.42 o 
  -6   7   6      149.65      167.27     16.05 o 
  -5   7   6        1.00        5.77      6.01 o 
  -4   7   6       20.11       12.22      6.08 o 
  -3   7   6       35.41       41.54      6.08 o 
  -2   7   6      659.68      604.28     14.07 o 
  -1   7   6       92.69       63.31      6.58 o 
   0   7   6      190.55      206.02     12.15 o 
   1   7   6      654.93      651.49     16.46 o 
   2   7   6     1885.36     1787.71     26.91 o 
   3   7   6       46.84       58.70      7.48 o 
   4   7   6      429.55      449.29     17.51 o 
   5   7   6      266.30      281.93     10.83 o 
   6   7   6      356.31      355.60     12.10 o 
   7   7   6       72.80       62.31     10.58 o 
   8   7   6       21.91       31.69      9.87 o 
   9   7   6      137.45      167.49     14.59 o 
 -10   8   6      320.06      285.89     26.65 o 
  -9   8   6      268.29      297.96     13.77 o 
  -8   8   6      593.19      610.30     17.16 o 
  -7   8   6      997.19      944.78     20.38 o 
  -6   8   6      689.12      651.86     16.72 o 
  -5   8   6     1513.16     1533.96     28.34 o 
  -4   8   6      640.65      645.72     18.92 o 
  -3   8   6     1150.99     1232.88     25.22 o 
  -2   8   6      467.97      458.02     13.84 o 
  -1   8   6      296.99      258.89     12.79 o 
   0   8   6      877.88      875.19     21.10 o 
   1   8   6     1239.02     1287.17     22.90 o 
   2   8   6      823.17      846.38     18.32 o 
   3   8   6     1378.21     1348.57     24.21 o 
   4   8   6      472.72      510.60     15.54 o 
   5   8   6      405.39      419.32     15.01 o 
   6   8   6      346.00      362.35     14.94 o 
   7   8   6      178.03      157.14     20.47 o 
  -7   9   6        3.14       15.48     10.69 o 
  -6   9   6       28.04       19.77      9.47 o 
  -5   9   6        1.21        5.58     10.08 o 
  -4   9   6        1.10        2.14     11.11 o 
  -3   9   6      162.53      141.87     14.57 o 
  -2   9   6       72.16       64.09     10.49 o 
  -1   9   6       86.92       55.41     10.93 o 
   0   9   6      145.23      130.93     12.09 o 
   1   9   6      423.26      428.40     30.95 o 
   2   9   6      244.11      269.01     23.46 o 
   3   9   6        0.14        5.24     15.95 o 
   4   9   6       23.75       32.04      8.79 o 
   5   9   6      640.32      705.55     21.58 o 
 -16   1   7       12.50        8.66      9.07 o 
 -15   1   7      271.46      258.02     13.82 o 
 -14   1   7      253.71      237.65     15.22 o 
 -13   1   7       75.23       76.20      7.45 o 
 -12   1   7      330.53      343.87     11.40 o 
 -11   1   7     1084.14     1108.01     17.16 o 
 -10   1   7      308.65      308.30      7.49 o 
  -9   1   7     2225.34     2190.62     21.03 o 
  -8   1   7     8729.03     8906.17     69.54 o 
  -7   1   7    11987.94    12079.69     92.30 o 
  -6   1   7     2363.56     2208.92     20.10 o 
  -5   1   7     1063.75      923.96     12.73 o 
  -4   1   7      478.25      487.55      8.17 o 
  -3   1   7     2368.03     2436.99     22.85 o 
  -2   1   7      431.92      363.83      5.48 o 
  -1   1   7     2191.07     1989.06     17.48 o 
   0   1   7    11781.88    11467.63     92.81 o 
   1   1   7    10165.26    10016.77     81.95 o 
   2   1   7     7806.20     7577.93     59.04 o 
   3   1   7     1035.25      936.23     10.67 o 
   4   1   7     1987.58     1932.18     17.37 o 
   5   1   7      933.09      891.98     10.70 o 
   6   1   7      479.74      435.86      7.50 o 
   7   1   7      733.55      756.23     13.17 o 
   8   1   7     1221.31     1253.61     18.42 o 
   9   1   7      245.15      265.43      9.55 o 
  10   1   7      280.62      282.41     10.33 o 
  11   1   7      153.35      145.94     10.24 o 
  12   1   7      770.88      801.19     19.05 o 
  13   1   7      359.71      402.59     15.73 o 
 -16   2   7       19.17        8.96      9.41 o 
 -15   2   7       95.04       95.92     14.14 o 
 -14   2   7      290.46      303.46     14.95 o 
 -13   2   7       42.63       23.74      7.68 o 
 -12   2   7       23.38       21.55      7.27 o 
 -11   2   7       56.19       58.11      7.24 o 
 -10   2   7       42.78       40.55      6.19 o 
  -9   2   7        0.26        3.01      3.55 o 
  -8   2   7      547.32      500.33      8.07 o 
  -7   2   7        3.39        4.15      2.95 o 
  -6   2   7       10.50        9.08      2.35 o 
  -5   2   7      113.49       77.82      5.47 o 
  -4   2   7     1492.21     1396.17     15.35 o 
  -3   2   7      978.60     1023.46     11.98 o 
  -2   2   7     1890.48     2116.75     18.75 o 
  -1   2   7      170.90      203.60      3.92 o 
   0   2   7     2969.19     3281.67     29.74 o 
   1   2   7      207.68      225.83      5.38 o 
   2   2   7     2180.63     2227.45     22.22 o 
   3   2   7      189.81      214.02      5.01 o 
   4   2   7        0.14        6.40      3.04 o 
   5   2   7      335.79      357.31      6.89 o 
   6   2   7      254.58      276.10      6.41 o 
   7   2   7      227.26      210.57      7.71 o 
   8   2   7      141.86      140.26      7.70 o 
   9   2   7       30.57       17.52      6.20 o 
  10   2   7       55.97       72.66      8.11 o 
  11   2   7      282.03      282.06     12.14 o 
  12   2   7       56.18       52.09      8.98 o 
  13   2   7        5.12        8.25      9.14 o 
 -15   3   7      312.79      329.08     16.57 o 
 -14   3   7       59.17       32.47      9.55 o 
 -13   3   7       95.61      118.24     10.57 o 
 -12   3   7      137.04      142.29     12.23 o 
 -11   3   7      203.75      201.48     10.30 o 
 -10   3   7     2369.50     2401.86     32.39 o 
  -9   3   7     4163.54     4042.95     38.84 o 
  -8   3   7     1538.77     1542.72     18.44 o 
  -7   3   7     1403.53     1294.29     16.00 o 
  -6   3   7     2061.28     1998.19     19.26 o 
  -5   3   7      724.67      737.32      9.27 o 
  -4   3   7     4128.70     4070.18     33.95 o 
  -3   3   7     2963.70     3078.76     26.51 o 
  -2   3   7     3167.81     3190.86     27.20 o 
  -1   3   7     1207.38     1034.29     11.17 o 
   0   3   7     1281.93     1131.00     11.92 o 
   1   3   7    10704.69    10790.00     83.01 o 
   2   3   7     5609.58     5423.20     44.08 o 
   3   3   7     5023.23     4798.84     39.94 o 
   4   3   7     2910.54     2844.49     24.50 o 
   5   3   7      762.27      758.33     10.37 o 
   6   3   7      991.38     1001.31     12.70 o 
   7   3   7      219.87      233.40      9.16 o 
   8   3   7      376.14      386.30     11.46 o 
   9   3   7      426.01      408.71     12.48 o 
  10   3   7       86.95       82.69      8.42 o 
  11   3   7      214.56      238.67     12.22 o 
  12   3   7      187.44      207.88     16.35 o 
 -15   4   7        5.72       -1.95     10.56 o 
 -14   4   7       19.06       15.98      9.92 o 
 -13   4   7        2.06        1.45      9.39 o 
 -12   4   7        3.91       -0.48     10.78 o 
 -11   4   7       97.86      102.93     10.77 o 
 -10   4   7       71.35       47.05      7.90 o 
  -9   4   7      473.38      466.45     14.02 o 
  -8   4   7       99.29       96.73      6.16 o 
  -7   4   7       77.46       77.63      5.37 o 
  -6   4   7      474.92      491.18      9.33 o 
  -5   4   7      833.76      873.91     12.32 o 
  -4   4   7        3.52        8.93      2.82 o 
  -3   4   7      223.09      235.59      6.98 o 
  -2   4   7      847.11      850.23     10.39 o 
  -1   4   7     1249.30     1176.78     12.93 o 
   0   4   7      274.89      329.30      6.15 o 
   1   4   7      154.26      188.22      5.09 o 
   2   4   7       27.91       20.39      3.08 o 
   3   4   7      410.27      439.57      7.86 o 
   4   4   7       36.80       36.00      5.44 o 
   5   4   7      286.32      295.82      7.86 o 
   6   4   7     1016.17     1021.93     14.57 o 
   7   4   7      234.58      210.56     13.69 o 
   8   4   7       10.49       15.42      7.03 o 
   9   4   7        2.18       12.85      8.97 o 
  10   4   7       19.19       30.41     13.98 o 
  11   4   7        3.52       13.72     10.70 o 
  12   4   7       37.96       27.96     12.46 o 
 -14   5   7       78.29       74.53     11.75 o 
 -13   5   7      109.37      122.36     12.93 o 
 -12   5   7       29.23       29.27     10.35 o 
 -11   5   7      851.90      916.53     22.19 o 
 -10   5   7     3251.75     3243.83     47.33 o 
  -9   5   7     1390.23     1389.46     20.65 o 
  -8   5   7     1571.15     1533.49     21.38 o 
  -7   5   7      653.41      642.62     12.75 o 
  -6   5   7      841.49      836.82     14.10 o 
  -5   5   7     3210.22     3189.85     34.58 o 
  -4   5   7     1338.87     1313.10     17.93 o 
  -3   5   7     2341.26     2250.54     21.83 o 
  -2   5   7     2565.27     2548.88     24.00 o 
  -1   5   7     1021.57     1034.97     12.59 o 
   0   5   7      316.19      265.29      6.21 o 
   1   5   7      655.51      658.50      9.64 o 
   2   5   7     3494.60     3315.54     32.55 o 
   3   5   7     4310.45     4049.81     42.02 o 
   4   5   7      574.95      584.60     15.45 o 
   5   5   7     1512.56     1560.73     21.40 o 
   6   5   7      222.57      224.15     11.29 o 
   7   5   7      100.48      108.24      9.66 o 
   8   5   7        2.17       -5.84      9.24 o 
   9   5   7      848.71      870.07     24.21 o 
  10   5   7      535.30      545.95     18.61 o 
  11   5   7      147.66      164.50     14.55 o 
 -13   6   7      291.33      292.78     16.46 o 
 -12   6   7      131.04      139.00     12.95 o 
 -11   6   7        4.62        6.27      9.67 o 
 -10   6   7      150.69      158.25     21.19 o 
  -9   6   7       11.37       25.37      6.35 o 
  -8   6   7       59.89       59.44      6.98 o 
  -7   6   7       90.36       80.36      7.10 o 
  -6   6   7      597.68      598.75     21.26 o 
  -5   6   7      195.43      202.15      8.32 o 
  -4   6   7       55.55       59.30      8.72 o 
  -3   6   7       10.84       10.52      5.03 o 
  -2   6   7      120.69      113.47      7.32 o 
  -1   6   7      302.79      294.90     10.18 o 
   0   6   7      300.79      309.23      8.12 o 
   1   6   7       55.46       62.20      5.76 o 
   2   6   7       49.25       45.63      5.55 o 
   3   6   7       79.89       82.31      6.75 o 
   4   6   7        8.45        5.34      5.81 o 
   5   6   7     1006.94      953.53     17.02 o 
   6   6   7       27.71       28.27      6.34 o 
   7   6   7       76.40       86.84      9.68 o 
   8   6   7       63.21       58.51      9.76 o 
   9   6   7      226.02      227.54     14.70 o 
  10   6   7        0.33        4.17     10.19 o 
 -12   7   7      379.44      327.21     17.57 o 
 -11   7   7      309.35      297.27     23.70 o 
 -10   7   7      309.94      325.27     15.88 o 
  -9   7   7     1097.27     1132.08     20.38 o 
  -8   7   7      762.52      739.64     15.80 o 
  -7   7   7      413.41      406.41     15.21 o 
  -6   7   7     1131.10     1107.25     20.40 o 
  -5   7   7      332.54      341.39     11.68 o 
  -4   7   7     1245.21     1283.22     21.74 o 
  -3   7   7      824.16      813.26     27.20 o 
  -2   7   7      979.65      914.58     19.99 o 
  -1   7   7     1476.46     1439.43     26.12 o 
   0   7   7     1038.71     1051.98     21.80 o 
   1   7   7      867.87      797.84     16.52 o 
   2   7   7      550.29      537.65     13.82 o 
   3   7   7     1669.74     1731.70     26.89 o 
   4   7   7     2527.45     2432.95     34.10 o 
   5   7   7      533.74      611.38     14.54 o 
   6   7   7      123.30      133.06      9.92 o 
   7   7   7      109.14       78.44     10.74 o 
   8   7   7      260.54      243.65     18.06 o 
   9   7   7      163.63      176.37     14.83 o 
 -10   8   7        3.51        8.44     12.72 o 
  -9   8   7        2.26       24.91     10.30 o 
  -8   8   7        3.71       10.34      8.47 o 
  -7   8   7       84.38      101.21     10.65 o 
  -6   8   7      189.53      180.87     12.76 o 
  -5   8   7       71.29       68.95      8.40 o 
  -4   8   7      173.36      172.08     11.84 o 
  -3   8   7       29.44       24.66      8.87 o 
  -2   8   7       14.25       15.63      7.65 o 
  -1   8   7      118.55       95.95     12.00 o 
   0   8   7      103.61      121.39     10.69 o 
   1   8   7       77.75      105.86     13.86 o 
   2   8   7       45.04       46.97      9.07 o 
   3   8   7       28.60       16.30      7.09 o 
   4   8   7       16.20       23.50      8.44 o 
   5   8   7      335.78      359.13     16.02 o 
   6   8   7      242.65      256.39     15.35 o 
   7   8   7       42.11        4.79     12.85 o 
  -7   9   7      932.60      962.44     25.11 o 
  -6   9   7      403.35      408.32     17.46 o 
  -5   9   7      657.06      696.96     20.83 o 
  -4   9   7      362.17      329.61     16.98 o 
  -3   9   7      316.15      287.50     14.46 o 
  -2   9   7      213.62      194.67     13.33 o 
  -1   9   7      782.17      757.08     20.72 o 
   0   9   7      983.18      983.35     37.37 o 
   1   9   7      755.13      733.69     21.21 o 
   2   9   7      930.93     1010.53     25.01 o 
   3   9   7      265.75      278.65     15.90 o 
   4   9   7      128.35      175.17     16.46 o 
 -16   0   8        2.82       -3.03     14.89 o 
 -15   0   8      191.66      111.78     25.65 o 
 -14   0   8        1.51        7.65     10.82 o 
 -13   0   8     1293.59     1310.64     28.95 o 
 -12   0   8      248.51      275.48     29.01 o 
 -11   0   8     3699.05     3691.75     56.11 o 
 -10   0   8      441.86      441.25     11.21 o 
  -9   0   8     1668.92     1641.36     23.96 o 
  -8   0   8     6332.05     6471.18     73.63 o 
  -7   0   8     1847.11     1766.97     24.35 o 
  -6   0   8     1118.96      945.28     15.02 o 
  -5   0   8    13431.23    14290.89    155.34 o 
  -4   0   8     1756.53     1919.92     24.61 o 
  -3   0   8        1.48        3.42      3.83 o 
  -2   0   8     1077.41      959.97     14.15 o 
  -1   0   8     3258.20     3025.06     47.78 o 
   0   0   8    22597.41    22214.63    301.66 o 
   1   0   8    22702.13    22625.23    237.62 o 
   2   0   8     3632.53     3422.66     40.95 o 
   3   0   8     6368.35     6543.75     73.71 o 
   4   0   8       48.23       31.54      3.96 o 
   5   0   8      935.41      962.32     16.22 o 
   6   0   8      718.82      754.42     22.14 o 
   7   0   8     1293.62     1227.94     25.11 o 
   8   0   8      535.62      544.81     18.75 o 
   9   0   8      185.53      166.01     22.14 o 
  10   0   8      174.40      216.73     13.74 o 
  11   0   8      838.00      935.49     50.94 o 
  12   0   8      191.79      200.81     29.83 o 
  13   0   8      253.91      281.62     22.72 o 
 -16   1   8      116.60      143.07     13.78 o 
 -15   1   8       64.35       80.60     10.09 o 
 -14   1   8        0.39       15.24     11.57 o 
 -13   1   8       81.84       62.23     12.40 o 
 -12   1   8       35.86       27.81      5.84 o 
 -11   1   8       68.99       60.23      6.05 o 
 -10   1   8        9.92       12.88      3.58 o 
  -9   1   8       47.55       49.84      3.96 o 
  -8   1   8       55.50       62.94      4.43 o 
  -7   1   8     3473.07     3519.80     30.35 o 
  -6   1   8     1665.52     1839.95     17.57 o 
  -5   1   8      539.41      589.52      7.64 o 
  -4   1   8       30.86       42.08      3.15 o 
  -3   1   8       17.54       21.20      2.10 o 
  -2   1   8      534.84      552.08      7.33 o 
  -1   1   8      568.25      641.75      7.64 o 
   0   1   8       52.85       67.62      5.86 o 
   1   1   8       63.62       53.78      4.59 o 
   2   1   8     1320.37     1384.30     15.54 o 
   3   1   8      154.27      143.93      4.26 o 
   4   1   8     1061.73     1140.35     12.72 o 
   5   1   8      151.28      141.31      7.80 o 
   6   1   8       63.77       64.92      4.48 o 
   7   1   8        0.08        1.79      4.39 o 
   8   1   8       73.88       69.52      6.36 o 
   9   1   8       91.09       73.64      9.86 o 
  10   1   8       21.24       13.55      6.99 o 
  11   1   8        2.98       -1.56      7.34 o 
  12   1   8       22.90       10.14      8.11 o 
  13   1   8        0.94       12.05     10.53 o 
 -16   2   8       13.22       16.07     10.11 o 
 -15   2   8        3.56        8.80      8.89 o 
 -14   2   8       29.35       17.86      8.37 o 
 -13   2   8      437.47      468.54     14.61 o 
 -12   2   8     1744.92     1749.20     27.32 o 
 -11   2   8      178.29      177.23      9.49 o 
 -10   2   8     2593.24     2580.42     29.84 o 
  -9   2   8     3983.34     3911.55     38.74 o 
  -8   2   8     2012.91     1904.17     19.05 o 
  -7   2   8     4715.58     4704.40     39.29 o 
  -6   2   8     5847.52     6354.29     59.60 o 
  -5   2   8      231.48      198.05      5.49 o 
  -4   2   8      172.18      241.60      5.63 o 
  -3   2   8      588.38      733.77      9.82 o 
  -2   2   8     2345.56     2236.99     19.92 o 
  -1   2   8    12065.47    11855.51     90.15 o 
   0   2   8    16551.08    16286.59    130.87 o 
   1   2   8     3167.38     2829.40     27.07 o 
   2   2   8     9777.61     9748.75     81.13 o 
   3   2   8      852.23      801.02     10.87 o 
   4   2   8      327.39      305.26      6.36 o 
   5   2   8      212.06      203.11      5.76 o 
   6   2   8     1293.81     1342.74     20.08 o 
   7   2   8      327.84      316.45     10.29 o 
   8   2   8      717.17      702.98     30.68 o 
   9   2   8      264.88      260.87     11.09 o 
  10   2   8      887.09      862.15     18.72 o 
  11   2   8      621.11      603.01     16.55 o 
  12   2   8      495.37      518.65     16.61 o 
 -15   3   8       21.76       36.69     10.67 o 
 -14   3   8        5.63       13.90      9.44 o 
 -13   3   8      108.31      117.60     10.58 o 
 -12   3   8        4.55       12.88      7.35 o 
 -11   3   8      276.84      279.53     13.35 o 
 -10   3   8        6.12        5.22      5.07 o 
  -9   3   8      469.46      479.18      9.93 o 
  -8   3   8       65.77       70.99      7.12 o 
  -7   3   8      479.42      518.30      9.61 o 
  -6   3   8      688.62      695.04     10.81 o 
  -5   3   8      642.09      625.78     11.04 o 
  -4   3   8      198.81      159.74      8.25 o 
  -3   3   8       52.46       63.81      4.59 o 
  -2   3   8      667.33      643.97      8.45 o 
  -1   3   8    10954.44    11087.98     84.98 o 
   0   3   8      594.89      633.06      9.43 o 
   1   3   8      761.87      784.18     11.14 o 
   2   3   8     2513.79     2681.77     26.75 o 
   3   3   8     1699.76     1738.77     17.58 o 
   4   3   8      570.80      604.95     11.75 o 
   5   3   8       25.99       28.89      4.10 o 
   6   3   8      857.60      849.00     14.31 o 
   7   3   8      915.58      953.08     17.66 o 
   8   3   8      421.39      434.71     18.64 o 
   9   3   8      274.71      307.83     23.19 o 
  10   3   8       26.03       29.38      9.35 o 
  11   3   8        3.72       18.24     10.84 o 
  12   3   8       91.04       82.25     11.18 o 
 -15   4   8       35.86       45.48     11.54 o 
 -14   4   8       32.98       34.97     10.17 o 
 -13   4   8        5.70        6.45      8.86 o 
 -12   4   8      195.97      196.68     22.33 o 
 -11   4   8     1896.16     1819.55     31.87 o 
 -10   4   8     1500.53     1515.98     21.52 o 
  -9   4   8     3372.73     3224.16     35.93 o 
  -8   4   8     4172.48     4124.31     39.98 o 
  -7   4   8     1854.19     1898.70     21.79 o 
  -6   4   8      229.23      238.21      7.18 o 
  -5   4   8      104.82      102.03      5.50 o 
  -4   4   8      238.10      223.70      6.36 o 
  -3   4   8     2356.93     2343.83     22.01 o 
  -2   4   8     1542.29     1509.68     15.70 o 
  -1   4   8     7468.80     7265.37     57.88 o 
   0   4   8     2647.94     2681.24     24.48 o 
   1   4   8     6177.29     5976.63     49.00 o 
   2   4   8     1462.22     1344.55     16.48 o 
   3   4   8     2294.99     2318.52     24.73 o 
   4   4   8     3036.05     3104.96     29.11 o 
   5   4   8     1621.40     1631.41     19.62 o 
   6   4   8      719.74      699.36     12.12 o 
   7   4   8       13.04       14.05     10.45 o 
   8   4   8      220.02      217.38     16.14 o 
   9   4   8     1377.23     1384.55     27.47 o 
  10   4   8     1083.27     1129.26     25.65 o 
  11   4   8      521.15      493.70     18.44 o 
 -14   5   8       86.81       84.91     20.42 o 
 -13   5   8       12.51       15.76      9.37 o 
 -12   5   8        1.27        3.33     16.32 o 
 -11   5   8      557.26      565.80     17.78 o 
 -10   5   8       86.64       92.85      8.06 o 
  -9   5   8       94.88       98.81      9.13 o 
  -8   5   8      436.52      436.48     11.33 o 
  -7   5   8      329.41      308.90      9.42 o 
  -6   5   8        3.79        4.17      4.78 o 
  -5   5   8      196.02      182.16      7.41 o 
  -4   5   8      292.24      290.24      8.36 o 
  -3   5   8       87.22       96.73      5.62 o 
  -2   5   8      419.27      409.98     10.27 o 
  -1   5   8       30.10       29.36      3.46 o 
   0   5   8      463.49      425.87      8.49 o 
   1   5   8       94.70       86.94      5.38 o 
   2   5   8       10.15       10.20      4.20 o 
   3   5   8      362.28      364.98      9.84 o 
   4   5   8     2472.79     2467.40     29.32 o 
   5   5   8      145.80      148.75      7.94 o 
   6   5   8      353.57      333.80     10.36 o 
   7   5   8       19.04       16.51      7.74 o 
   8   5   8      107.77      113.56     13.98 o 
   9   5   8       12.68        7.07      9.15 o 
  10   5   8        7.46       10.84     11.34 o 
  11   5   8       30.20       36.12     10.70 o 
 -13   6   8      104.45       67.94     13.22 o 
 -12   6   8       12.52       19.35      9.87 o 
 -11   6   8      305.76      331.99     15.94 o 
 -10   6   8     2341.50     2391.44     35.00 o 
  -9   6   8     1910.19     1901.77     26.49 o 
  -8   6   8     2085.33     2069.52     27.48 o 
  -7   6   8     1493.74     1467.19     21.57 o 
  -6   6   8      239.80      239.51      9.05 o 
  -5   6   8        3.36        6.03      5.40 o 
  -4   6   8      691.26      731.26     15.96 o 
  -3   6   8     1721.22     1653.11     27.98 o 
  -2   6   8     2750.49     2677.21     38.56 o 
  -1   6   8     2139.77     2090.71     32.23 o 
   0   6   8     2339.45     2249.54     29.57 o 
   1   6   8      984.10      997.22     15.83 o 
   2   6   8     1009.03     1013.55     16.53 o 
   3   6   8     2066.21     2048.36     34.02 o 
   4   6   8      893.27      888.06     16.26 o 
   5   6   8      111.92      103.77      8.22 o 
   6   6   8       92.16       97.49      8.37 o 
   7   6   8       27.60       18.15      8.60 o 
   8   6   8      159.63      160.97     13.35 o 
   9   6   8      358.72      383.64     17.50 o 
 -12   7   8       71.21      104.40     20.60 o 
 -11   7   8      173.79      187.81     15.26 o 
 -10   7   8      331.65      349.41     15.37 o 
  -9   7   8        6.24       12.90      7.88 o 
  -8   7   8      437.08      427.18     15.38 o 
  -7   7   8      618.98      649.66     16.02 o 
  -6   7   8       17.35       17.77      7.50 o 
  -5   7   8        0.23       12.21      8.42 o 
  -4   7   8      147.26      151.81     10.17 o 
  -3   7   8      163.17      141.68     10.12 o 
  -2   7   8      136.52      117.00     11.28 o 
  -1   7   8       43.68       53.74      7.79 o 
   0   7   8       21.03       19.51      6.78 o 
   1   7   8        0.34        8.71     10.57 o 
   2   7   8       31.15       20.51      6.44 o 
   3   7   8       49.78       35.24      8.06 o 
   4   7   8      151.33      163.11     10.91 o 
   5   7   8      304.39      282.05     11.21 o 
   6   7   8       44.88       38.50      7.87 o 
   7   7   8      101.96      113.23     12.12 o 
   8   7   8       38.59       37.93     10.53 o 
 -10   8   8      494.71      527.35     19.65 o 
  -9   8   8      754.38      753.35     19.49 o 
  -8   8   8      751.23      813.23     19.34 o 
  -7   8   8      301.28      271.30     12.65 o 
  -6   8   8      274.76      293.72     17.44 o 
  -5   8   8      719.81      698.49     19.21 o 
  -4   8   8      205.38      176.62     15.05 o 
  -3   8   8      947.99      925.46     21.77 o 
  -2   8   8      807.26      824.49     20.86 o 
  -1   8   8      423.44      429.48     15.52 o 
   0   8   8      486.81      440.41     18.60 o 
   1   8   8     1297.31     1283.56     26.64 o 
   2   8   8     1014.60     1056.32     28.62 o 
   3   8   8      727.32      783.93     26.02 o 
   4   8   8      244.34      235.19     12.64 o 
   5   8   8      448.46      455.32     15.57 o 
   6   8   8      196.80      192.75     13.89 o 
  -7   9   8      183.65      210.09     16.32 o 
  -6   9   8      119.55      116.08     16.42 o 
  -5   9   8        6.60       18.13     12.08 o 
  -4   9   8      177.22      174.48     13.48 o 
  -3   9   8       69.44       63.27     10.34 o 
  -2   9   8       30.72       27.65      9.45 o 
  -1   9   8        0.56       -1.61     12.57 o 
   0   9   8        2.80        6.61     10.73 o 
   1   9   8       35.48       29.35     10.32 o 
   2   9   8       61.71       61.65     11.42 o 
   3   9   8        1.95        0.47     14.38 o 
 -16   1   9       74.80       96.55     12.55 o 
 -15   1   9      230.07      295.64     25.42 o 
 -14   1   9      488.84      504.80     15.28 o 
 -13   1   9      634.77      668.60     16.75 o 
 -12   1   9     1145.59     1209.34     21.56 o 
 -11   1   9     1691.12     1687.44     25.63 o 
 -10   1   9     1820.39     1802.71     18.93 o 
  -9   1   9     1005.80      994.07     12.35 o 
  -8   1   9      703.31      727.31      9.83 o 
  -7   1   9     3957.00     3936.86     33.48 o 
  -6   1   9     2755.95     2673.54     23.97 o 
  -5   1   9       33.92       12.38      2.33 o 
  -4   1   9     1291.28     1265.21     12.94 o 
  -3   1   9     2029.77     1973.55     18.67 o 
  -2   1   9     2172.67     1920.58     17.70 o 
  -1   1   9     6594.82     6209.07     49.22 o 
   0   1   9    17991.82    17956.04    134.98 o 
   1   1   9    12223.75    12150.73     87.51 o 
   2   1   9     4274.63     4277.10     37.73 o 
   3   1   9      213.62      246.21      5.39 o 
   4   1   9       21.49       21.21      3.16 o 
   5   1   9      414.59      415.90      7.47 o 
   6   1   9     1120.98     1164.21     14.99 o 
   7   1   9     2536.63     2577.74     33.52 o 
   8   1   9     1064.13     1099.11     19.85 o 
   9   1   9      228.68      230.37     10.56 o 
  10   1   9      254.03      245.77     11.67 o 
  11   1   9      131.21      108.45     11.67 o 
  12   1   9      119.73       99.90     12.68 o 
 -16   2   9       53.05       29.88     11.06 o 
 -15   2   9      151.39      143.70     12.16 o 
 -14   2   9      125.03      137.10     11.34 o 
 -13   2   9        1.37        3.41      7.33 o 
 -12   2   9      373.24      364.99     12.92 o 
 -11   2   9      124.78      117.26     14.80 o 
 -10   2   9      256.96      268.51      8.07 o 
  -9   2   9      203.61      224.63      9.05 o 
  -8   2   9      138.89      128.04      5.81 o 
  -7   2   9       40.01       29.41      3.02 o 
  -6   2   9      458.22      477.48      8.60 o 
  -5   2   9        0.13        0.53      2.81 o 
  -4   2   9     1415.19     1481.16     17.78 o 
  -3   2   9       62.94       68.77      3.84 o 
  -2   2   9     1009.14      974.74     13.05 o 
  -1   2   9      538.50      491.77      7.87 o 
   0   2   9        5.99        6.96      2.89 o 
   1   2   9      164.91      144.95      6.19 o 
   2   2   9      313.17      317.59      7.10 o 
   3   2   9     1495.98     1505.71     17.63 o 
   4   2   9        2.52        4.49      3.52 o 
   5   2   9     1210.44     1268.62     20.99 o 
   6   2   9      402.22      442.84     10.14 o 
   7   2   9      783.49      788.01     16.01 o 
   8   2   9       76.37       76.21      8.39 o 
   9   2   9       58.42       89.79      9.79 o 
  10   2   9       55.82       61.23     11.78 o 
  11   2   9       26.28       34.87      8.49 o 
  12   2   9       23.14       23.54      9.41 o 
 -15   3   9       63.71       93.95     12.50 o 
 -14   3   9      403.97      365.18     16.14 o 
 -13   3   9      369.37      350.39     13.97 o 
 -12   3   9      565.26      566.16     15.85 o 
 -11   3   9     1681.39     1757.41     27.33 o 
 -10   3   9     2276.20     2295.53     25.93 o 
  -9   3   9     3184.43     3051.10     31.56 o 
  -8   3   9     2076.21     2011.49     22.75 o 
  -7   3   9      165.21      178.66      9.40 o 
  -6   3   9      225.76      195.52      6.38 o 
  -5   3   9     2384.99     2406.28     24.80 o 
  -4   3   9     2745.86     2641.51     26.37 o 
  -3   3   9     2490.42     2316.55     23.55 o 
  -2   3   9     6920.09     6964.88     56.96 o 
  -1   3   9     2211.33     2165.58     20.18 o 
   0   3   9      705.20      636.44      9.76 o 
   1   3   9     3252.48     3169.94     30.78 o 
   2   3   9     3655.71     3849.69     36.43 o 
   3   3   9     2042.42     2009.61     22.05 o 
   4   3   9        4.73        5.58      4.23 o 
   5   3   9      146.95      140.23      6.30 o 
   6   3   9     1136.04     1165.13     16.06 o 
   7   3   9      102.94       92.83      9.89 o 
   8   3   9     1065.96     1062.51     20.12 o 
   9   3   9     1060.15     1124.36     21.46 o 
  10   3   9      221.50      224.72     11.89 o 
  11   3   9      161.41      158.00     13.67 o 
 -15   4   9      122.65      144.05     24.69 o 
 -14   4   9      429.33      441.88     17.95 o 
 -13   4   9       74.03       99.07     11.83 o 
 -12   4   9       75.13       41.82      8.93 o 
 -11   4   9       69.33       88.91      9.78 o 
 -10   4   9       36.18       48.46      6.25 o 
  -9   4   9       83.10       97.45      7.51 o 
  -8   4   9       45.42       52.76      5.45 o 
  -7   4   9      985.20      964.93     14.25 o 
  -6   4   9      340.55      303.86      7.90 o 
  -5   4   9     1073.82     1112.79     14.84 o 
  -4   4   9      245.83      238.74      6.73 o 
  -3   4   9      158.25      156.54      5.86 o 
  -2   4   9     1098.66     1117.15     12.88 o 
  -1   4   9      153.33      163.61      5.82 o 
   0   4   9       10.79        9.16      3.55 o 
   1   4   9      601.39      600.87     10.29 o 
   2   4   9     1198.87     1185.03     16.19 o 
   3   4   9      219.69      209.59      7.15 o 
   4   4   9      396.14      372.45     10.26 o 
   5   4   9      381.57      390.18     10.26 o 
   6   4   9      207.21      191.53      9.97 o 
   7   4   9       14.18        6.15      8.33 o 
   8   4   9       65.93       68.95     11.83 o 
   9   4   9       12.75       31.68      8.64 o 
  10   4   9      117.63      102.68     15.21 o 
  11   4   9        7.71       17.38     10.71 o 
 -14   5   9       28.13       14.77     10.97 o 
 -13   5   9      327.19      345.69     16.68 o 
 -12   5   9      139.11      139.63     12.49 o 
 -11   5   9      707.88      679.52     19.70 o 
 -10   5   9     2550.33     2552.46     31.88 o 
  -9   5   9     1816.59     1853.61     25.28 o 
  -8   5   9      679.71      681.65     14.66 o 
  -7   5   9        3.29       15.59      5.15 o 
  -6   5   9       10.11        8.69      4.87 o 
  -5   5   9     1819.68     1797.42     23.06 o 
  -4   5   9     1039.00      996.51     15.52 o 
  -3   5   9     6252.18     6004.59     54.07 o 
  -2   5   9     3921.59     3775.92     39.94 o 
  -1   5   9     2190.66     2163.76     26.06 o 
   0   5   9      368.98      363.61      8.59 o 
   1   5   9      465.07      474.62      9.59 o 
   2   5   9     1469.41     1509.74     18.86 o 
   3   5   9     5237.02     5203.40     52.47 o 
   4   5   9     2335.69     2364.05     28.73 o 
   5   5   9      141.61      139.87      8.22 o 
   6   5   9       24.42       30.60      6.25 o 
   7   5   9      227.08      240.76     12.87 o 
   8   5   9       25.20       13.43     12.47 o 
   9   5   9      687.73      689.58     20.54 o 
  10   5   9      628.27      657.99     21.16 o 
 -13   6   9       25.74       32.12     11.73 o 
 -12   6   9      350.95      351.29     16.49 o 
 -11   6   9       20.50       21.77     14.56 o 
 -10   6   9      221.91      203.56     10.73 o 
  -9   6   9      101.83      110.90      8.62 o 
  -8   6   9        0.34       11.74      6.17 o 
  -7   6   9      102.06      104.65      7.82 o 
  -6   6   9       49.39       45.40      7.24 o 
  -5   6   9        1.22        6.32      5.14 o 
  -4   6   9      449.83      440.09     12.54 o 
  -3   6   9     1106.62     1081.54     19.24 o 
  -2   6   9       60.14       74.82      8.31 o 
  -1   6   9        0.43        2.76      5.81 o 
   0   6   9       35.41       21.06      5.57 o 
   1   6   9        8.52        9.22      5.13 o 
   2   6   9      229.72      210.49      7.89 o 
   3   6   9       35.83       46.53      6.79 o 
   4   6   9       18.84       21.07      6.04 o 
   5   6   9       17.21       18.72      7.11 o 
   6   6   9      218.58      218.89     10.09 o 
   7   6   9       46.20       41.79      9.32 o 
   8   6   9      348.09      312.68     15.69 o 
   9   6   9       35.69       43.43     11.27 o 
 -11   7   9      659.90      646.64     26.49 o 
 -10   7   9      567.47      585.08     20.26 o 
  -9   7   9      733.99      770.88     17.10 o 
  -8   7   9      433.77      442.73     15.35 o 
  -7   7   9      979.82      949.24     24.19 o 
  -6   7   9      227.16      213.68     12.01 o 
  -5   7   9      126.45      124.17     10.63 o 
  -4   7   9     2230.49     2204.81     40.81 o 
  -3   7   9     1004.70     1016.97     23.47 o 
  -2   7   9     1033.51     1071.12     22.69 o 
  -1   7   9     1617.51     1573.49     28.40 o 
   0   7   9      562.06      539.55     18.43 o 
   1   7   9      662.83      659.39     23.79 o 
   2   7   9      365.64      348.88     13.76 o 
   3   7   9      649.35      643.25     16.18 o 
   4   7   9     1123.15     1175.87     22.37 o 
   5   7   9      556.13      547.45     14.45 o 
   6   7   9       12.62       10.21      7.76 o 
   7   7   9       19.49       17.33     12.52 o 
   8   7   9      322.37      323.21     16.86 o 
  -9   8   9      229.74      212.44     13.25 o 
  -8   8   9      363.00      383.49     24.50 o 
  -7   8   9      135.72      161.93     16.47 o 
  -6   8   9       11.17       18.50      9.03 o 
  -5   8   9       39.01       42.92      8.93 o 
  -4   8   9      857.85      805.74     20.66 o 
  -3   8   9      140.80       99.02     10.51 o 
  -2   8   9        6.12       13.93      9.65 o 
  -1   8   9       64.59       53.40     10.82 o 
   0   8   9      191.98      186.78     12.10 o 
   1   8   9        2.24        2.67     11.50 o 
   2   8   9       31.17       18.60      8.99 o 
   3   8   9       27.57       24.55      9.45 o 
   4   8   9      181.73      214.02     14.34 o 
   5   8   9       69.56       68.71     11.21 o 
   6   8   9        3.49       10.77     11.41 o 
  -6   9   9      561.40      608.02     20.50 o 
  -5   9   9      445.87      443.04     17.89 o 
  -4   9   9      150.21      168.10     23.90 o 
  -3   9   9      570.13      552.22     18.43 o 
  -2   9   9      242.67      257.61     15.04 o 
  -1   9   9      567.89      570.48     19.01 o 
   0   9   9     1398.72     1360.67     29.25 o 
   1   9   9      412.42      408.08     17.56 o 
   2   9   9      334.60      339.92     16.62 o 
 -16   0  10      197.56      163.94     24.88 o 
 -15   0  10        4.92       25.38     17.23 o 
 -14   0  10      612.00      583.36     27.65 o 
 -13   0  10     2314.97     2349.24     56.32 o 
 -12   0  10     2454.62     2328.87    133.22 o 
 -11   0  10     2491.14     2451.52     45.18 o 
 -10   0  10      621.16      583.52     13.52 o 
  -9   0  10      589.12      643.02     14.07 o 
  -8   0  10     1768.14     1986.36     27.78 o 
  -7   0  10      242.97      190.77      7.26 o 
  -6   0  10      862.09      793.21     13.98 o 
  -5   0  10      938.09      849.74     14.30 o 
  -4   0  10     2874.65     2734.46     34.07 o 
  -3   0  10     1534.60     1580.19     33.11 o 
  -2   0  10     6020.90     5842.17     70.21 o 
  -1   0  10     8852.83     8870.38     97.14 o 
   0   0  10    10433.67    10250.38    111.52 o 
   1   0  10     2843.35     2649.72     37.74 o 
   2   0  10      185.69      173.47      8.59 o 
   3   0  10      130.23      133.40      6.61 o 
   4   0  10       73.48       82.50      6.73 o 
   5   0  10     1511.90     1346.23     21.38 o 
   6   0  10     2861.67     2838.09     45.27 o 
   7   0  10     1823.18     1777.10     34.43 o 
   8   0  10      824.78      899.20     28.94 o 
   9   0  10      841.62      721.72     26.36 o 
  10   0  10      111.27       99.46     19.71 o 
  11   0  10      203.87      225.77     20.32 o 
  12   0  10       89.63      141.13     19.15 o 
 -16   1  10       48.66       53.24     11.79 o 
 -15   1  10      180.92      204.61     16.06 o 
 -14   1  10       70.44       47.71     10.34 o 
 -13   1  10       13.74        7.00      7.17 o 
 -12   1  10       24.84       22.29      6.99 o 
 -11   1  10      143.13      154.97      9.07 o 
 -10   1  10       97.65       89.97      6.19 o 
  -9   1  10       44.15       42.62      5.20 o 
  -8   1  10      185.11      182.01      5.44 o 
  -7   1  10        2.66        1.45      3.08 o 
  -6   1  10      410.46      455.15      7.11 o 
  -5   1  10      306.13      358.99      5.78 o 
  -4   1  10      909.42      950.35     10.78 o 
  -3   1  10      580.47      641.51      8.30 o 
  -2   1  10     1145.95     1182.70     12.50 o 
  -1   1  10      544.11      613.82      7.61 o 
   0   1  10      258.83      249.46      5.19 o 
   1   1  10     2776.57     3003.06     26.35 o 
   2   1  10      144.04      124.13      5.04 o 
   3   1  10     1167.62     1147.36     14.49 o 
   4   1  10       37.85       41.77      3.62 o 
   5   1  10      656.13      690.77     11.07 o 
   6   1  10       71.98       68.93      6.87 o 
   7   1  10       84.36       82.10      7.55 o 
   8   1  10      151.41      139.77      9.76 o 
   9   1  10        0.14        6.37      6.73 o 
  10   1  10        3.79        3.21      8.49 o 
  11   1  10        2.93       10.89     10.81 o 
  12   1  10        1.76       20.47     10.32 o 
 -16   2  10       12.67       20.28     12.20 o 
 -15   2  10       36.66       28.75     11.36 o 
 -14   2  10       10.57       15.02      9.97 o 
 -13   2  10     1304.08     1305.51     24.13 o 
 -12   2  10     3264.08     3303.36     52.05 o 
 -11   2  10     1542.93     1535.15     31.97 o 
 -10   2  10     1424.95     1425.70     18.47 o 
  -9   2  10      465.32      450.47     14.87 o 
  -8   2  10      610.16      574.06     10.32 o 
  -7   2  10      581.78      608.63     10.30 o 
  -6   2  10      687.13      701.54     10.91 o 
  -5   2  10     3073.28     3078.46     30.00 o 
  -4   2  10     3281.62     3290.28     31.33 o 
  -3   2  10     2211.55     2008.20     20.91 o 
  -2   2  10     6154.77     6019.74     58.59 o 
  -1   2  10     7882.16     7660.20     65.01 o 
   0   2  10     9226.39     9423.70     78.82 o 
   1   2  10     2979.95     2972.89     29.05 o 
   2   2  10       75.21       63.27      5.81 o 
   3   2  10        1.03        2.28      3.62 o 
   4   2  10     1084.26     1061.14     14.57 o 
   5   2  10        7.29        7.38      3.96 o 
   6   2  10      591.35      637.33     12.65 o 
   7   2  10     1750.83     1791.94     26.71 o 
   8   2  10     1017.74     1091.33     20.45 o 
   9   2  10      445.65      448.58     13.81 o 
  10   2  10      313.98      278.59     13.66 o 
  11   2  10      213.12      230.90     14.50 o 
 -15   3  10        6.21       15.80     11.94 o 
 -14   3  10       83.09       87.55     10.57 o 
 -13   3  10       63.16      103.23     13.90 o 
 -12   3  10       27.61       24.14     10.34 o 
 -11   3  10        3.68        6.52      7.62 o 
 -10   3  10      473.97      462.04     10.73 o 
  -9   3  10      167.13      168.03      7.25 o 
  -8   3  10      301.45      300.64      8.28 o 
  -7   3  10       15.85        7.14      4.03 o 
  -6   3  10        1.03        1.32      3.61 o 
  -5   3  10       31.45       28.65      3.90 o 
  -4   3  10      618.00      674.52     10.60 o 
  -3   3  10      455.10      495.27      8.71 o 
  -2   3  10      490.43      459.01      7.15 o 
  -1   3  10      860.19      877.25     11.99 o 
   0   3  10       26.75       25.58      3.51 o 
   1   3  10      442.27      402.87      8.31 o 
   2   3  10     2078.95     2052.07     22.65 o 
   3   3  10     2077.79     2107.82     23.31 o 
   4   3  10     2355.75     2308.64     25.22 o 
   5   3  10        3.57       12.86      5.03 o 
   6   3  10      452.72      473.68     10.38 o 
   7   3  10        2.35        2.62      5.99 o 
   8   3  10        8.13       16.41      6.97 o 
   9   3  10       81.48       83.79      8.75 o 
  10   3  10       77.02      100.23     13.34 o 
  11   3  10       17.97       21.50     12.07 o 
 -15   4  10       13.13        4.26     11.40 o 
 -14   4  10      316.83      318.87     16.74 o 
 -13   4  10       67.48       99.68     20.04 o 
 -12   4  10      621.43      630.09     18.79 o 
 -11   4  10     3174.62     3071.60     46.01 o 
 -10   4  10     1508.79     1498.36     21.86 o 
  -9   4  10     1279.04     1264.61     17.89 o 
  -8   4  10      483.73      479.28     10.63 o 
  -7   4  10      888.23      897.40     13.92 o 
  -6   4  10      408.85      407.84      9.19 o 
  -5   4  10       90.80       88.70      5.60 o 
  -4   4  10      381.14      373.10      8.27 o 
  -3   4  10     8738.72     8696.29     74.73 o 
  -2   4  10     5848.31     5637.89     55.47 o 
  -1   4  10     6314.57     6071.97     57.88 o 
   0   4  10     2522.17     2519.01     26.21 o 
   1   4  10      658.94      651.31     10.95 o 
   2   4  10      305.81      292.01      8.01 o 
   3   4  10       21.43       13.71      4.36 o 
   4   4  10      143.09      146.26     10.62 o 
   5   4  10     2512.17     2498.65     28.72 o 
   6   4  10      301.27      306.76     11.59 o 
   7   4  10      108.68      104.02     10.76 o 
   8   4  10     1178.79     1216.06     26.57 o 
   9   4  10      864.95      887.59     22.76 o 
  10   4  10      416.57      408.34     17.33 o 
 -14   5  10        2.21        6.70     13.52 o 
 -13   5  10       65.60       78.26     11.70 o 
 -12   5  10       31.66       27.69      9.90 o 
 -11   5  10       26.32       37.00      9.10 o 
 -10   5  10       40.99       42.77      7.17 o 
  -9   5  10        0.92        1.92      5.71 o 
  -8   5  10      883.14      817.99     15.33 o 
  -7   5  10       48.18       50.07      5.97 o 
  -6   5  10       42.36       33.04      5.24 o 
  -5   5  10      639.92      634.21     12.53 o 
  -4   5  10      144.27      137.40      7.62 o 
  -3   5  10      358.39      377.48     10.08 o 
  -2   5  10       57.21       49.53      5.58 o 
  -1   5  10       29.03       35.46      5.02 o 
   0   5  10       22.07       11.74      4.81 o 
   1   5  10      654.61      639.90     11.37 o 
   2   5  10      389.42      370.14      9.23 o 
   3   5  10       89.77       75.16      6.51 o 
   4   5  10       43.52       30.23      5.84 o 
   5   5  10      251.19      242.52      9.60 o 
   6   5  10      109.11      119.21      8.55 o 
   7   5  10      313.89      298.88     14.34 o 
   8   5  10        1.21        8.48      9.23 o 
   9   5  10      412.54      423.42     18.60 o 
 -13   6  10      184.95      170.80     17.93 o 
 -12   6  10      651.99      601.16     25.32 o 
 -11   6  10      755.12      752.68     21.73 o 
 -10   6  10     1437.13     1477.76     23.51 o 
  -9   6  10     1725.66     1744.01     28.07 o 
  -8   6  10      361.89      341.87     11.29 o 
  -7   6  10       78.62       74.93      9.30 o 
  -6   6  10        2.43        6.87      6.29 o 
  -5   6  10      266.62      237.20     10.35 o 
  -4   6  10     1138.83     1122.10     22.71 o 
  -3   6  10     3213.00     3117.91     39.48 o 
  -2   6  10     4052.24     4006.04     53.45 o 
  -1   6  10     1959.77     1882.47     38.91 o 
   0   6  10      469.93      467.14     12.72 o 
   1   6  10      442.79      395.21     12.14 o 
   2   6  10      841.67      809.32     24.63 o 
   3   6  10      906.67      920.66     16.95 o 
   4   6  10      662.96      691.57     14.74 o 
   5   6  10       65.87       88.83      8.06 o 
   6   6  10      137.24      140.18     10.12 o 
   7   6  10      354.80      354.18     16.04 o 
   8   6  10      840.63      907.64     23.98 o 
 -11   7  10        5.69       14.48     10.76 o 
 -10   7  10      132.62      133.53     14.48 o 
  -9   7  10      216.91      245.38     12.07 o 
  -8   7  10       35.45       51.23      9.13 o 
  -7   7  10      418.87      414.18     15.63 o 
  -6   7  10      190.94      186.87     11.91 o 
  -5   7  10      928.37      936.65     32.24 o 
  -4   7  10      408.20      406.18     16.03 o 
  -3   7  10        1.14       -3.69      6.72 o 
  -2   7  10       30.37       19.63      7.55 o 
  -1   7  10      152.72      183.93     11.56 o 
   0   7  10       78.46       79.69      9.11 o 
   1   7  10        0.60       -1.22     10.45 o 
   2   7  10       94.99       87.52     10.00 o 
   3   7  10        1.05        0.91      8.36 o 
   4   7  10      122.37      107.69     10.47 o 
   5   7  10        2.74        2.74      7.66 o 
   6   7  10      124.76      121.94     10.86 o 
   7   7  10       22.34       34.69     11.09 o 
  -9   8  10      365.66      365.61     17.27 o 
  -8   8  10      542.28      547.49     25.70 o 
  -7   8  10      236.27      228.97     14.41 o 
  -6   8  10      126.90      119.26     11.86 o 
  -5   8  10      543.67      572.11     17.87 o 
  -4   8  10      739.28      714.33     20.11 o 
  -3   8  10      976.83      942.61     22.87 o 
  -2   8  10     1362.97     1365.30     28.00 o 
  -1   8  10     1187.91     1163.57     25.75 o 
   0   8  10      510.16      458.11     16.56 o 
   1   8  10      383.87      364.86     15.24 o 
   2   8  10      281.28      288.44     14.45 o 
   3   8  10      489.73      479.82     17.73 o 
   4   8  10       83.32       88.46     11.55 o 
   5   8  10       62.53       42.52     16.19 o 
  -6   9  10        9.73       24.84     11.24 o 
  -5   9  10      274.67      267.87     15.94 o 
  -4   9  10      308.88      320.17     16.22 o 
  -3   9  10       90.45       97.43     11.62 o 
  -2   9  10        7.45       -5.85      9.70 o 
  -1   9  10       59.61       45.57     10.53 o 
   0   9  10      421.68      375.97     17.19 o 
   1   9  10       14.92       22.15     10.60 o 
 -16   1  11        4.32       23.35     12.84 o 
 -15   1  11       95.28       93.73     15.12 o 
 -14   1  11      965.83      981.80     25.18 o 
 -13   1  11     1012.30     1104.88     31.24 o 
 -12   1  11     1645.18     1639.19     26.37 o 
 -11   1  11     1887.44     1751.07     23.61 o 
 -10   1  11      810.44      811.87     12.87 o 
  -9   1  11      167.83      159.17     10.02 o 
  -8   1  11      147.88      133.54      5.86 o 
  -7   1  11       92.40       98.14      7.24 o 
  -6   1  11     5377.62     5354.33     44.04 o 
  -5   1  11     6502.49     6400.01     51.45 o 
  -4   1  11     2998.87     2985.81     26.32 o 
  -3   1  11     1865.04     1718.77     19.36 o 
  -2   1  11     1982.83     1862.59     17.88 o 
  -1   1  11     4353.25     4339.38     36.23 o 
   0   1  11     4639.66     4505.61     37.56 o 
   1   1  11     2610.97     2590.81     25.88 o 
   2   1  11     1327.07     1364.84     16.48 o 
   3   1  11        0.70        1.53      3.52 o 
   4   1  11      238.57      227.68      6.94 o 
   5   1  11     1147.08     1196.86     17.28 o 
   6   1  11     2650.16     2672.79     34.54 o 
   7   1  11     2194.37     2198.34     30.86 o 
   8   1  11      727.05      690.64     18.53 o 
   9   1  11      535.33      530.61     17.25 o 
  10   1  11       33.95       32.38      9.02 o 
  11   1  11        6.43        8.35      9.63 o 
 -16   2  11       29.36       43.58     12.92 o 
 -15   2  11       89.15       89.27     12.84 o 
 -14   2  11      213.78      180.14     12.13 o 
 -13   2  11       64.25       47.71     10.05 o 
 -12   2  11      393.28      352.15     12.79 o 
 -11   2  11      219.68      208.42     14.10 o 
 -10   2  11      165.61      146.28      8.17 o 
  -9   2  11       29.18       30.50      4.51 o 
  -8   2  11      292.45      289.15      7.88 o 
  -7   2  11      435.26      439.26      9.06 o 
  -6   2  11      252.27      257.54      7.07 o 
  -5   2  11      332.81      353.17      7.75 o 
  -4   2  11     1615.14     1722.70     19.21 o 
  -3   2  11      993.66     1006.57     11.49 o 
  -2   2  11      451.08      469.62      7.24 o 
  -1   2  11      475.55      461.31      8.36 o 
   0   2  11       73.51       79.13      4.71 o 
   1   2  11      501.25      501.65     11.71 o 
   2   2  11        1.66       -1.21      3.64 o 
   3   2  11       18.64       20.86      4.04 o 
   4   2  11      219.54      214.26      7.07 o 
   5   2  11      639.49      626.59     11.26 o 
   6   2  11      911.37      929.19     19.46 o 
   7   2  11      161.75      157.59     10.09 o 
   8   2  11        6.12       12.78      8.22 o 
   9   2  11       22.08       24.04      7.81 o 
  10   2  11       25.31       35.37      9.28 o 
  11   2  11       49.43       34.67     10.38 o 
 -15   3  11      413.48      430.78     30.33 o 
 -14   3  11      573.28      598.55     18.01 o 
 -13   3  11     1097.23     1075.63     22.27 o 
 -12   3  11      465.23      403.77     14.36 o 
 -11   3  11       74.58       79.28      8.51 o 
 -10   3  11     1582.55     1510.63     22.73 o 
  -9   3  11      945.58      912.06     14.50 o 
  -8   3  11        3.85        7.12      4.60 o 
  -7   3  11     1207.72     1209.66     16.34 o 
  -6   3  11      275.14      274.02      7.71 o 
  -5   3  11     1241.55     1282.67     16.32 o 
  -4   3  11     6799.97     6507.75     57.54 o 
  -3   3  11     4841.58     4705.98     43.21 o 
  -2   3  11     6223.76     6168.66     59.75 o 
  -1   3  11     1840.63     1749.13     19.58 o 
   0   3  11      832.63      794.66     11.87 o 
   1   3  11     1448.06     1430.53     17.52 o 
   2   3  11      713.29      703.55     13.14 o 
   3   3  11     1469.64     1398.83     16.97 o 
   4   3  11     1543.11     1597.43     31.61 o 
   5   3  11       70.03       83.02      7.19 o 
   6   3  11      346.03      384.64     11.12 o 
   7   3  11     1396.43     1454.90     24.30 o 
   8   3  11      771.54      789.77     18.07 o 
   9   3  11       52.35       33.69      8.21 o 
  10   3  11      151.73      147.37     13.06 o 
 -15   4  11       13.10        9.58     20.31 o 
 -14   4  11      176.64      155.80     17.40 o 
 -13   4  11        8.76        5.79     10.96 o 
 -12   4  11       51.32       54.75      9.70 o 
 -11   4  11      437.66      459.81     20.64 o 
 -10   4  11      401.63      387.13     18.10 o 
  -9   4  11        0.60        1.12      5.13 o 
  -8   4  11      291.00      294.09      8.91 o 
  -7   4  11      521.04      523.68     10.83 o 
  -6   4  11     1071.05     1031.41     15.09 o 
  -5   4  11       26.20       27.03      4.36 o 
  -4   4  11      912.82      930.80     15.32 o 
  -3   4  11        6.89       11.49      5.01 o 
  -2   4  11      751.59      737.00     13.42 o 
  -1   4  11       56.85       56.35      5.38 o 
   0   4  11        0.09        0.23      4.19 o 
   1   4  11      506.89      520.23     11.22 o 
   2   4  11       96.26       95.00      6.14 o 
   3   4  11      131.63      121.20      8.49 o 
   4   4  11      163.02      164.88      7.54 o 
   5   4  11       27.97       34.66      5.46 o 
   6   4  11       75.76       74.73      6.49 o 
   7   4  11        1.92       -2.69      7.19 o 
   8   4  11      177.65      212.99     13.43 o 
   9   4  11        3.66        5.17     12.98 o 
  10   4  11        5.79       19.88     15.79 o 
 -14   5  11      258.18      255.75     16.91 o 
 -13   5  11      448.39      439.42     18.50 o 
 -12   5  11      234.38      241.19     14.37 o 
 -11   5  11      635.53      584.51     28.65 o 
 -10   5  11      241.12      250.20     10.47 o 
  -9   5  11     1404.59     1403.78     21.55 o 
  -8   5  11     2603.94     2510.51     31.04 o 
  -7   5  11       26.07       29.95      5.80 o 
  -6   5  11        2.74        5.04      6.75 o 
  -5   5  11     1723.43     1652.38     24.98 o 
  -4   5  11     2482.37     2457.84     29.80 o 
  -3   5  11     5020.79     4892.99     50.59 o 
  -2   5  11     2782.18     2812.20     32.78 o 
  -1   5  11     1415.75     1411.05     20.33 o 
   0   5  11       75.44       73.92      6.75 o 
   1   5  11       16.72       21.44      5.39 o 
   2   5  11      469.67      508.81     10.80 o 
   3   5  11     1409.74     1471.47     21.20 o 
   4   5  11     1882.57     1935.57     25.74 o 
   5   5  11      305.30      326.44     14.13 o 
   6   5  11      242.39      229.59     11.25 o 
   7   5  11      119.39      121.03     11.93 o 
   8   5  11      315.05      292.34     15.53 o 
   9   5  11      241.86      239.19     15.55 o 
 -12   6  11        3.65        0.11     12.78 o 
 -11   6  11        3.39       -4.11     10.94 o 
 -10   6  11       20.39       28.61      8.11 o 
  -9   6  11      222.26      220.96     10.69 o 
  -8   6  11       34.23       33.20      8.44 o 
  -7   6  11      485.69      461.91     14.00 o 
  -6   6  11       16.94       15.17      6.72 o 
  -5   6  11       40.80       32.58      7.06 o 
  -4   6  11      553.27      497.09     13.91 o 
  -3   6  11      254.89      221.25     10.41 o 
  -2   6  11      119.77      114.32      9.53 o 
  -1   6  11      182.15      171.65     10.20 o 
   0   6  11      832.04      839.14     17.08 o 
   1   6  11        9.43        9.23      6.28 o 
   2   6  11        0.43        9.12      6.76 o 
   3   6  11       43.71       41.05      9.59 o 
   4   6  11      188.18      203.99     14.82 o 
   5   6  11      155.84      159.60     15.61 o 
   6   6  11        7.49       20.92      8.56 o 
   7   6  11        0.10        1.10     13.00 o 
   8   6  11        2.24       14.54     11.93 o 
 -11   7  11      299.24      327.69     28.67 o 
 -10   7  11      444.65      433.74     24.13 o 
  -9   7  11      528.75      551.40     16.89 o 
  -8   7  11      133.32      149.21     11.39 o 
  -7   7  11      730.16      717.94     19.45 o 
  -6   7  11      251.83      248.12     12.50 o 
  -5   7  11      348.42      360.24     14.38 o 
  -4   7  11     1280.96     1275.25     29.02 o 
  -3   7  11     1510.46     1522.09     30.80 o 
  -2   7  11     1797.18     1829.49     32.37 o 
  -1   7  11      882.83      872.63     27.19 o 
   0   7  11      311.52      322.89     13.70 o 
   1   7  11      209.75      192.08     12.33 o 
   2   7  11      400.92      387.85     15.21 o 
   3   7  11      836.09      911.29     22.22 o 
   4   7  11      464.15      433.51     15.10 o 
   5   7  11      682.14      712.20     24.08 o 
   6   7  11      518.33      536.86     16.56 o 
  -9   8  11       11.72       15.40     11.31 o 
  -8   8  11      101.94      101.73     16.31 o 
  -7   8  11      198.55      186.40     13.79 o 
  -6   8  11       34.77       17.94      9.44 o 
  -5   8  11      722.19      686.85     20.44 o 
  -4   8  11      539.93      572.12     18.66 o 
  -3   8  11      188.78      176.80     12.60 o 
  -2   8  11       94.25      105.54     10.94 o 
  -1   8  11      991.91      929.61     23.21 o 
   0   8  11      498.65      474.11     17.32 o 
   1   8  11       30.22       23.20      9.27 o 
   2   8  11      147.46      152.27     18.89 o 
   3   8  11      132.60      129.57     13.13 o 
   4   8  11       18.45       18.45     10.56 o 
  -5   9  11      221.35      201.06     32.94 o 
  -4   9  11      235.53      189.99     13.97 o 
  -3   9  11      685.53      699.99     21.36 o 
  -2   9  11      155.76      154.81     15.82 o 
  -1   9  11      463.85      477.07     26.50 o 
   0   9  11     1028.11     1035.84     27.97 o 
 -16   0  12       30.86       10.53     16.09 o 
 -15   0  12      460.05      456.80     26.71 o 
 -14   0  12     1500.72     1509.24     44.55 o 
 -13   0  12     1873.72     1759.16     47.66 o 
 -12   0  12     3521.56     3627.20     75.61 o 
 -11   0  12      150.89      151.00     11.23 o 
 -10   0  12      166.59      179.90     11.05 o 
  -9   0  12      794.30      812.83     19.91 o 
  -8   0  12      438.22      465.43     11.62 o 
  -7   0  12     3555.24     3664.55     45.70 o 
  -6   0  12     9742.53     9909.82    159.79 o 
  -5   0  12     9244.63     8867.33     98.42 o 
  -4   0  12     5057.41     4695.20     55.50 o 
  -3   0  12     1065.71      995.83     18.43 o 
  -2   0  12     1374.15     1390.32     20.80 o 
  -1   0  12     2902.85     2881.55     36.50 o 
   0   0  12     4619.76     4777.54     56.55 o 
   1   0  12      441.95      411.94      9.82 o 
   2   0  12      104.85      136.88     11.07 o 
   3   0  12      272.61      277.09     11.48 o 
   4   0  12        1.20        7.61      8.84 o 
   5   0  12     1311.68     1375.72     27.66 o 
   6   0  12     2564.66     2636.76     84.53 o 
   7   0  12     1865.16     1909.30     45.89 o 
   8   0  12      251.03      286.51     19.82 o 
   9   0  12      112.03      120.51     16.60 o 
  10   0  12        0.25       12.34     12.98 o 
  11   0  12        7.57       13.11     22.14 o 
 -16   1  12       82.06      111.35     16.04 o 
 -15   1  12      214.18      225.31     33.70 o 
 -14   1  12       12.56       21.94     10.92 o 
 -13   1  12      154.68      166.56     13.13 o 
 -12   1  12       25.09       18.20      8.63 o 
 -11   1  12      660.90      657.32     12.25 o 
 -10   1  12        0.52        5.92      4.74 o 
  -9   1  12        0.02        6.27      4.39 o 
  -8   1  12      159.91      166.38      6.41 o 
  -7   1  12     1668.04     1730.74     19.97 o 
  -6   1  12        0.75       -1.15      3.65 o 
  -5   1  12      221.06      204.41      5.39 o 
  -4   1  12      533.26      586.31      8.53 o 
  -3   1  12       16.62       17.10      2.91 o 
  -2   1  12       80.64       91.73      6.23 o 
  -1   1  12      365.74      351.42      7.53 o 
   0   1  12       39.17       47.52      4.93 o 
   1   1  12      238.63      218.31      6.38 o 
   2   1  12      838.98      851.99     12.37 o 
   3   1  12      805.17      787.93     12.21 o 
   4   1  12     1151.82     1175.34     15.97 o 
   5   1  12     1210.22     1176.71     18.37 o 
   6   1  12     1046.80      995.40     21.46 o 
   7   1  12      276.85      276.29     13.49 o 
   8   1  12        4.21        6.91     11.09 o 
   9   1  12      323.70      289.22     14.47 o 
  10   1  12        0.90        1.17      9.28 o 
  11   1  12      124.06      142.80     13.99 o 
 -15   2  12      527.67      524.15     27.03 o 
 -14   2  12      639.24      661.11     21.29 o 
 -13   2  12     1696.05     1733.16     39.19 o 
 -12   2  12     1252.61     1264.92     23.28 o 
 -11   2  12     1257.89     1225.01     17.50 o 
 -10   2  12       26.88       27.72      5.00 o 
  -9   2  12      170.23      154.13      9.84 o 
  -8   2  12      243.90      251.83      7.94 o 
  -7   2  12     1887.32     1909.50     22.00 o 
  -6   2  12     2152.52     2060.77     22.98 o 
  -5   2  12     4499.29     4348.94     40.86 o 
  -4   2  12     4208.68     4011.63     37.85 o 
  -3   2  12     3658.05     3522.74     31.08 o 
  -2   2  12     2629.27     2610.56     26.30 o 
  -1   2  12     2142.26     2217.42     23.46 o 
   0   2  12      554.39      530.71      9.40 o 
   1   2  12     1183.04     1245.71     16.01 o 
   2   2  12       27.37       23.53      4.30 o 
   3   2  12       85.37       91.24      6.76 o 
   4   2  12     2039.81     2011.19     23.11 o 
   5   2  12     3430.61     3341.68     34.32 o 
   6   2  12     1701.74     1637.74     29.99 o 
   7   2  12      600.74      631.47     15.59 o 
   8   2  12      385.46      401.27     15.60 o 
   9   2  12      305.63      295.17     14.66 o 
  10   2  12        6.39       18.43      9.74 o 
 -15   3  12       47.43       67.97     14.24 o 
 -14   3  12       83.68       98.38     11.10 o 
 -13   3  12       69.17       39.05      9.19 o 
 -12   3  12       21.66       26.53      8.31 o 
 -11   3  12      112.41      102.13      8.18 o 
 -10   3  12      356.26      347.13     10.97 o 
  -9   3  12       86.27       76.64      6.17 o 
  -8   3  12      234.34      237.56      8.10 o 
  -7   3  12     1147.78     1127.62     16.02 o 
  -6   3  12      525.48      506.06     10.26 o 
  -5   3  12     1646.34     1609.87     19.34 o 
  -4   3  12       49.92       54.76      5.38 o 
  -3   3  12       71.60       55.15      5.39 o 
  -2   3  12      340.52      337.50      9.11 o 
  -1   3  12       21.43        9.03      3.67 o 
   0   3  12       22.30       17.46      4.10 o 
   1   3  12      266.75      266.69      7.59 o 
   2   3  12      499.42      456.66      9.01 o 
   3   3  12       91.57       84.70      7.16 o 
   4   3  12     1834.58     1849.34     22.55 o 
   5   3  12      595.04      600.22     11.96 o 
   6   3  12      173.37      160.18      9.89 o 
   7   3  12      540.75      523.16     15.14 o 
   8   3  12      254.97      260.06     12.21 o 
   9   3  12        6.62       12.85      8.20 o 
  10   3  12       40.31       20.08     14.98 o 
 -14   4  12      827.30      811.23     23.50 o 
 -13   4  12      366.21      334.75     16.28 o 
 -12   4  12      666.55      695.87     20.37 o 
 -11   4  12      801.10      825.96     20.91 o 
 -10   4  12      687.73      712.95     14.86 o 
  -9   4  12      603.03      592.57     12.35 o 
  -8   4  12       11.57       14.75      5.55 o 
  -7   4  12       84.20       96.95      6.83 o 
  -6   4  12     3137.54     3081.61     32.22 o 
  -5   4  12      954.22      868.39     16.65 o 
  -4   4  12     2995.23     2863.44     32.98 o 
  -3   4  12     7593.23     7588.16     77.34 o 
  -2   4  12     3791.15     3780.40     40.80 o 
  -1   4  12      399.54      397.91     10.25 o 
   0   4  12      253.70      237.20     11.95 o 
   1   4  12        4.92       12.26      4.73 o 
   2   4  12      974.80      958.94     14.65 o 
   3   4  12      414.22      416.71     10.19 o 
   4   4  12     1166.57     1186.60     17.41 o 
   5   4  12     1318.97     1290.98     17.17 o 
   6   4  12      811.73      809.84     20.19 o 
   7   4  12      615.94      588.90     18.24 o 
   8   4  12      244.09      243.34     12.46 o 
   9   4  12       10.03        4.82     14.68 o 
 -13   5  12        6.65        7.04     10.46 o 
 -12   5  12       93.06      124.22     20.50 o 
 -11   5  12      128.65      150.69     12.70 o 
 -10   5  12      270.58      261.88     13.59 o 
  -9   5  12        7.27       18.57      6.93 o 
  -8   5  12      724.74      698.67     17.83 o 
  -7   5  12       45.18       40.17      6.88 o 
  -6   5  12        0.55        4.89      5.92 o 
  -5   5  12     1001.06      963.07     18.48 o 
  -4   5  12       57.95       64.13      6.73 o 
  -3   5  12      186.31      171.43      8.52 o 
  -2   5  12      489.43      476.66     11.73 o 
  -1   5  12        9.34       12.17      5.43 o 
   0   5  12      230.00      212.33      8.83 o 
   1   5  12      118.20      110.78      7.94 o 
   2   5  12       78.75       78.56      7.83 o 
   3   5  12      285.30      256.29     11.86 o 
   4   5  12       16.18       21.00      6.28 o 
   5   5  12      127.00      127.91      9.00 o 
   6   5  12       30.94       44.97      9.38 o 
   7   5  12        9.19       -6.08      9.23 o 
   8   5  12       97.85      121.11     13.34 o 
 -12   6  12      112.52      117.39     18.21 o 
 -11   6  12      412.56      409.73     18.95 o 
 -10   6  12      700.77      712.76     16.65 o 
  -9   6  12      873.33      867.96     19.56 o 
  -8   6  12      589.16      591.10     16.05 o 
  -7   6  12      266.07      266.54     11.53 o 
  -6   6  12      114.19       96.03      8.82 o 
  -5   6  12      917.76      901.64     18.68 o 
  -4   6  12     3368.83     3219.77     61.88 o 
  -3   6  12     4555.44     4354.44     52.08 o 
  -2   6  12     4044.88     3910.09     53.50 o 
  -1   6  12      534.46      457.24     14.90 o 
   0   6  12      145.31      107.05      9.11 o 
   1   6  12       28.61       20.28      6.54 o 
   2   6  12      283.36      298.92     18.31 o 
   3   6  12     1075.41     1053.31     20.55 o 
   4   6  12     1259.67     1259.86     23.45 o 
   5   6  12      585.51      632.02     15.48 o 
   6   6  12      307.20      303.78     15.72 o 
   7   6  12       19.93       22.92     11.94 o 
 -11   7  12        2.47       -2.48     13.79 o 
 -10   7  12        8.23       -2.23      9.73 o 
  -9   7  12        0.00       -3.52      9.08 o 
  -8   7  12       32.11       27.14      9.47 o 
  -7   7  12        0.89       10.49      8.96 o 
  -6   7  12      457.52      449.79     19.28 o 
  -5   7  12      475.96      482.36     16.65 o 
  -4   7  12      187.63      168.21     11.89 o 
  -3   7  12      100.83       94.47     10.01 o 
  -2   7  12     1247.54     1183.80     25.38 o 
  -1   7  12      899.17      904.11     21.70 o 
   0   7  12       25.99       22.72      8.29 o 
   1   7  12      160.96      155.56     14.90 o 
   2   7  12      306.27      310.45     15.73 o 
   3   7  12       73.44       73.62     10.59 o 
   4   7  12        8.12       11.77      8.49 o 
   5   7  12       88.72       62.92     10.46 o 
  -8   8  12      279.52      295.60     16.42 o 
  -7   8  12       53.33       51.99     10.78 o 
  -6   8  12      447.78      458.28     17.89 o 
  -5   8  12      843.62      809.24     22.35 o 
  -4   8  12      953.09     1009.07     24.76 o 
  -3   8  12      553.61      553.40     18.44 o 
  -2   8  12      614.34      630.24     19.58 o 
  -1   8  12      507.88      525.13     18.03 o 
   0   8  12      203.82      172.66     13.00 o 
   1   8  12      114.08      113.75     12.43 o 
   2   8  12      378.89      385.39     19.75 o 
   3   8  12      594.72      671.40     25.35 o 
 -16   1  13      344.87      378.54     40.11 o 
 -15   1  13      167.27      149.42     20.83 o 
 -14   1  13      430.73      465.71     18.66 o 
 -13   1  13      571.95      584.10     25.24 o 
 -12   1  13      677.61      686.27     23.43 o 
 -11   1  13      201.20      172.47      9.62 o 
 -10   1  13      248.77      224.10      8.82 o 
  -9   1  13      337.34      347.37      8.84 o 
  -8   1  13       87.62       82.17      5.75 o 
  -7   1  13     1502.13     1458.32     18.13 o 
  -6   1  13     7101.59     6989.36     61.67 o 
  -5   1  13     5804.50     5694.51     51.18 o 
  -4   1  13     3292.78     3337.01     29.72 o 
  -3   1  13      933.46      972.58     11.79 o 
  -2   1  13      318.05      324.44      7.21 o 
  -1   1  13     2164.07     2175.30     23.06 o 
   0   1  13      992.66      980.65     13.51 o 
   1   1  13     1486.70     1542.89     18.35 o 
   2   1  13     1121.22     1171.23     15.57 o 
   3   1  13      267.99      275.64     11.39 o 
   4   1  13      510.37      497.61     11.59 o 
   5   1  13     2172.06     2199.43     25.63 o 
   6   1  13      938.51      954.18     21.23 o 
   7   1  13     1055.64     1117.52     29.33 o 
   8   1  13      375.90      363.46     15.24 o 
   9   1  13        7.28       18.84     13.71 o 
  10   1  13        1.43       -2.41      9.47 o 
 -15   2  13       45.18       49.24     12.00 o 
 -14   2  13       14.35       27.51     10.62 o 
 -13   2  13       25.83       29.74     11.84 o 
 -12   2  13      238.73      214.13     21.48 o 
 -11   2  13      439.96      393.13     10.35 o 
 -10   2  13        1.35        4.17      5.39 o 
  -9   2  13      547.06      509.06     10.83 o 
  -8   2  13      768.49      758.02     12.88 o 
  -7   2  13       33.71       28.35      4.63 o 
  -6   2  13      149.28      156.40      6.55 o 
  -5   2  13      296.48      297.19      7.91 o 
  -4   2  13     1478.64     1501.82     20.22 o 
  -3   2  13       14.26       13.72      4.25 o 
  -2   2  13      838.05      839.26     14.44 o 
  -1   2  13       32.59       36.27      5.42 o 
   0   2  13       36.96       43.94      4.53 o 
   1   2  13        5.10        9.55      4.45 o 
   2   2  13      254.08      234.64      7.42 o 
   3   2  13      111.14      101.51      6.37 o 
   4   2  13       22.55       28.49      4.93 o 
   5   2  13       32.81       32.67      5.61 o 
   6   2  13       19.72       14.25      7.69 o 
   7   2  13       84.57       63.57      9.81 o 
   8   2  13        4.25        3.85     12.09 o 
   9   2  13       78.66       80.72     11.23 o 
  10   2  13        0.42       -5.79     10.07 o 
 -15   3  13      721.44      712.85     40.74 o 
 -14   3  13      541.69      552.66     21.40 o 
 -13   3  13      404.47      410.88     16.80 o 
 -12   3  13      227.37      211.76     16.15 o 
 -11   3  13      100.08       98.04      7.74 o 
 -10   3  13      168.92      174.23      8.62 o 
  -9   3  13      748.14      790.55     19.38 o 
  -8   3  13     3004.88     3072.60     32.79 o 
  -7   3  13     1622.28     1624.40     20.57 o 
  -6   3  13      525.50      527.67     10.72 o 
  -5   3  13     4582.11     4523.16     47.20 o 
  -4   3  13     3237.72     3151.54     35.23 o 
  -3   3  13     1489.42     1520.60     20.78 o 
  -2   3  13     1099.17     1077.67     17.22 o 
  -1   3  13       61.13       65.94      5.32 o 
   0   3  13      731.52      750.03     12.18 o 
   1   3  13      172.68      165.41      7.01 o 
   2   3  13      183.62      188.62      8.34 o 
   3   3  13     3128.51     3119.76     33.07 o 
   4   3  13     1262.69     1267.34     18.15 o 
   5   3  13      103.81      112.76      7.22 o 
   6   3  13      889.81      941.17     19.34 o 
   7   3  13      601.26      576.30     20.11 o 
   8   3  13      130.31      147.04     12.98 o 
   9   3  13      262.47      274.54     15.83 o 
 -14   4  13       25.18       24.26     11.42 o 
 -13   4  13        0.64       -2.93      9.98 o 
 -12   4  13       41.09       40.27     10.03 o 
 -11   4  13      132.34      118.69      9.16 o 
 -10   4  13       34.46       38.22      6.45 o 
  -9   4  13       16.24       12.55      5.62 o 
  -8   4  13     1136.29     1095.18     21.27 o 
  -7   4  13      194.78      174.78      8.91 o 
  -6   4  13       29.08       35.98      5.87 o 
  -5   4  13      385.96      349.88     12.92 o 
  -4   4  13      430.51      392.91     13.53 o 
  -3   4  13      593.09      564.47     12.68 o 
  -2   4  13       41.41       31.52      5.31 o 
  -1   4  13      586.02      581.67     12.49 o 
   0   4  13        4.97        2.30      5.09 o 
   1   4  13      220.45      195.45      8.56 o 
   2   4  13       61.47       71.21     12.90 o 
   3   4  13      176.76      181.61     11.11 o 
   4   4  13      115.06      118.57      8.85 o 
   5   4  13        0.03        9.50      6.07 o 
   6   4  13        6.70       13.57      8.36 o 
   7   4  13       14.52       28.11     12.91 o 
   8   4  13       93.39       92.33     11.70 o 
   9   4  13       23.71       20.50     11.48 o 
 -13   5  13      143.31      151.52     14.47 o 
 -12   5  13        3.83        6.43     11.28 o 
 -11   5  13       93.93       95.00      9.17 o 
 -10   5  13      286.07      331.59     11.67 o 
  -9   5  13      649.10      637.56     16.34 o 
  -8   5  13     1240.42     1238.73     22.45 o 
  -7   5  13      905.89      870.91     41.61 o 
  -6   5  13      660.37      617.51     14.96 o 
  -5   5  13      337.77      338.79     10.84 o 
  -4   5  13     4379.48     4392.28     62.50 o 
  -3   5  13     3213.91     3120.79     38.97 o 
  -2   5  13      603.68      618.27     13.59 o 
  -1   5  13      173.18      189.02     12.93 o 
   0   5  13      186.48      163.60      8.81 o 
   1   5  13      337.24      327.00     10.74 o 
   2   5  13     1406.73     1340.07     28.41 o 
   3   5  13     1066.62     1078.55     20.17 o 
   4   5  13     1777.11     1791.29     27.19 o 
   5   5  13      226.12      229.96     10.68 o 
   6   5  13      108.51      121.51     14.39 o 
   7   5  13      102.96      110.79     13.05 o 
   8   5  13      209.89      222.48     15.36 o 
 -12   6  13       22.17       16.13     11.37 o 
 -11   6  13       53.05       27.65     10.83 o 
 -10   6  13       36.40        6.73      8.68 o 
  -9   6  13      111.28      103.62     10.34 o 
  -8   6  13       26.87       27.21      8.01 o 
  -7   6  13      323.45      285.17     12.04 o 
  -6   6  13      142.03      138.49     10.05 o 
  -5   6  13        1.03        2.71      9.15 o 
  -4   6  13        5.79       15.47      6.88 o 
  -3   6  13       36.09       39.68      8.42 o 
  -2   6  13       30.35       56.16      8.22 o 
  -1   6  13       22.05       27.56      7.49 o 
   0   6  13      117.58      112.50      9.05 o 
   1   6  13        6.26        6.03      7.02 o 
   2   6  13      311.66      294.10     11.94 o 
   3   6  13       82.40       89.14     11.14 o 
   4   6  13        5.87        0.70      7.09 o 
   5   6  13        6.09        5.49     11.09 o 
   6   6  13       23.57       12.10     12.00 o 
 -10   7  13      395.77      400.57     21.42 o 
  -9   7  13      709.61      676.59     18.88 o 
  -8   7  13      348.24      322.77     15.41 o 
  -7   7  13      405.53      412.34     17.85 o 
  -6   7  13      505.14      467.09     16.70 o 
  -5   7  13     1353.55     1328.44     42.14 o 
  -4   7  13      512.10      526.75     18.88 o 
  -3   7  13      617.36      673.55     19.29 o 
  -2   7  13     1484.44     1529.25     37.44 o 
  -1   7  13      145.87      137.14     11.64 o 
   0   7  13       90.24       99.02     10.31 o 
   1   7  13      445.27      430.65     16.47 o 
   2   7  13      366.35      383.79     15.82 o 
   3   7  13      276.10      288.21     14.85 o 
   4   7  13      400.79      439.69     15.87 o 
   5   7  13      454.03      443.35     14.35 o 
  -7   8  13       39.11       30.63     10.76 o 
  -6   8  13        9.94        3.92      9.71 o 
  -5   8  13       79.25       69.24     10.71 o 
  -4   8  13       56.45       46.09     10.56 o 
  -3   8  13       15.53       18.71     10.07 o 
  -2   8  13      388.55      396.36     17.09 o 
  -1   8  13      645.46      641.69     31.14 o 
   0   8  13       47.21       60.03     16.45 o 
   1   8  13      158.35      145.40     13.21 o 
   2   8  13      240.21      232.67     15.67 o 
 -15   0  14      192.06      193.84     22.37 o 
 -14   0  14      611.35      622.72     33.75 o 
 -13   0  14      808.00      805.27     31.39 o 
 -12   0  14      815.31      743.98     29.83 o 
 -11   0  14        2.51        5.50      7.95 o 
 -10   0  14        9.84        9.28      7.70 o 
  -9   0  14       72.00       86.04      9.44 o 
  -8   0  14     1583.00     1601.91     30.98 o 
  -7   0  14     5650.05     5600.66     89.07 o 
  -6   0  14    10194.38    10408.60    137.10 o 
  -5   0  14     6538.59     6335.24     73.85 o 
  -4   0  14       30.02       39.10      5.29 o 
  -3   0  14        0.89        2.19      4.74 o 
  -2   0  14      163.20      162.47      7.84 o 
  -1   0  14       12.52       15.07      7.40 o 
   0   0  14     1111.54     1029.04     28.52 o 
   1   0  14     3204.07     3241.56     97.72 o 
   2   0  14     2360.30     2344.66     40.00 o 
   3   0  14      548.62      602.07     17.96 o 
   4   0  14     4120.63     3983.99     71.15 o 
   5   0  14      996.63     1004.96     24.03 o 
   6   0  14        8.65        0.43     10.38 o 
   7   0  14      406.50      375.97     22.09 o 
   8   0  14      520.26      575.69     32.31 o 
   9   0  14        0.31       -6.62     13.48 o 
 -15   1  14        1.74       13.60     11.84 o 
 -14   1  14        6.08       25.77     10.12 o 
 -13   1  14      145.68      169.82     13.71 o 
 -12   1  14        6.56       -0.62     10.25 o 
 -11   1  14       79.65      110.42      9.35 o 
 -10   1  14       17.48       16.86      7.14 o 
  -9   1  14     1174.69     1197.96     18.78 o 
  -8   1  14      469.47      430.09      9.63 o 
  -7   1  14      793.85      823.85     13.12 o 
  -6   1  14        1.26        6.07      4.55 o 
  -5   1  14      105.02       91.52      5.69 o 
  -4   1  14      309.73      295.39      7.54 o 
  -3   1  14       13.05        9.05      3.59 o 
  -2   1  14        0.49        1.01      3.65 o 
  -1   1  14      132.94      132.74      7.16 o 
   0   1  14      241.09      239.26      7.11 o 
   1   1  14       25.49       25.03      5.04 o 
   2   1  14       30.39       36.87      7.21 o 
   3   1  14       20.42       23.35      5.43 o 
   4   1  14        7.02       17.51      5.63 o 
   5   1  14      223.68      222.59      9.24 o 
   6   1  14       11.88       24.95      8.05 o 
   7   1  14       49.07       42.97      9.21 o 
   8   1  14      147.00      145.16     12.62 o 
   9   1  14       50.00       44.31     10.65 o 
 -15   2  14      496.88      511.36     21.37 o 
 -14   2  14      380.51      344.06     17.57 o 
 -13   2  14      499.59      511.30     24.58 o 
 -12   2  14       76.70       84.85     11.08 o 
 -11   2  14      270.07      293.27     12.58 o 
 -10   2  14        6.47        0.88      5.51 o 
  -9   2  14       13.47       17.83      4.93 o 
  -8   2  14      802.87      786.56     13.31 o 
  -7   2  14     8340.19     8258.92     68.01 o 
  -6   2  14     7136.74     7031.24     65.80 o 
  -5   2  14     3628.94     3571.29     38.90 o 
  -4   2  14     1001.30     1010.88     16.12 o 
  -3   2  14      252.71      258.48      8.30 o 
  -2   2  14       32.09       27.25      4.85 o 
  -1   2  14      551.29      571.98     10.34 o 
   0   2  14      535.65      539.73     10.18 o 
   1   2  14     2225.52     2185.93     24.42 o 
   2   2  14      656.27      668.54     11.93 o 
   3   2  14     2135.68     2199.39     28.70 o 
   4   2  14      292.64      307.99     13.65 o 
   5   2  14      783.23      852.69     15.88 o 
   6   2  14     1430.52     1417.86     27.39 o 
   7   2  14       38.02       28.61      9.08 o 
   8   2  14       23.53       17.46      9.09 o 
   9   2  14      180.19      161.70     14.29 o 
 -15   3  14       29.66       25.46     14.87 o 
 -14   3  14      318.39      348.83     30.34 o 
 -13   3  14       41.91       41.66     11.00 o 
 -12   3  14        1.08       -2.39     10.77 o 
 -11   3  14      196.36      192.60     10.50 o 
 -10   3  14      216.63      196.81      9.01 o 
  -9   3  14      286.42      291.56     11.61 o 
  -8   3  14      162.89      185.80     11.52 o 
  -7   3  14     1214.19     1219.84     19.25 o 
  -6   3  14      709.51      717.45     18.66 o 
  -5   3  14     2137.70     2186.05     27.59 o 
  -4   3  14     1773.66     1762.04     23.67 o 
  -3   3  14       50.57       60.78      6.05 o 
  -2   3  14      295.78      279.43      9.14 o 
  -1   3  14      318.91      304.63      9.47 o 
   0   3  14       74.02       73.08      7.07 o 
   1   3  14       16.76       13.32      4.71 o 
   2   3  14      482.80      465.94     10.59 o 
   3   3  14       91.61       84.43      8.96 o 
   4   3  14       41.39       30.10      5.79 o 
   5   3  14      190.05      182.55      9.76 o 
   6   3  14       60.22       58.94      9.26 o 
   7   3  14       18.32       10.19      9.14 o 
   8   3  14      311.04      291.49     15.01 o 
   9   3  14       45.17       43.02     11.13 o 
 -14   4  14      520.48      509.17     28.79 o 
 -13   4  14       13.60       33.81     10.30 o 
 -12   4  14       54.20       51.53     11.08 o 
 -11   4  14       45.82       39.08      7.42 o 
 -10   4  14      513.81      490.82     14.27 o 
  -9   4  14     1365.46     1433.38     22.53 o 
  -8   4  14     1618.04     1592.79     23.58 o 
  -7   4  14      237.79      249.28     10.02 o 
  -6   4  14     1471.52     1434.56     21.60 o 
  -5   4  14     1584.66     1571.34     22.64 o 
  -4   4  14     3451.58     3457.18     51.24 o 
  -3   4  14     1250.14     1273.59     19.82 o 
  -2   4  14      752.42      777.54     14.88 o 
  -1   4  14      372.95      372.95     10.60 o 
   0   4  14       32.44       44.64      6.15 o 
   1   4  14      260.19      215.81     11.44 o 
   2   4  14     2564.14     2522.22     32.10 o 
   3   4  14     1564.04     1628.94     21.52 o 
   4   4  14     1463.18     1517.17     25.58 o 
   5   4  14     1473.69     1439.78     22.29 o 
   6   4  14      344.18      369.84     15.66 o 
   7   4  14       36.73       31.59     10.03 o 
   8   4  14        0.39       -1.27     11.39 o 
 -13   5  14       15.88       24.22     13.19 o 
 -12   5  14       13.63       13.07     10.48 o 
 -11   5  14       21.07       24.67     11.31 o 
 -10   5  14       89.26      117.49     10.50 o 
  -9   5  14        8.43       -1.86      7.48 o 
  -8   5  14      543.79      575.31     15.61 o 
  -7   5  14      138.22      153.66     10.14 o 
  -6   5  14      159.68      161.81      9.37 o 
  -5   5  14       10.48       10.71      5.91 o 
  -4   5  14      128.91      150.13      8.71 o 
  -3   5  14      312.30      311.27     10.80 o 
  -2   5  14      129.62      111.23     11.71 o 
  -1   5  14        9.94        5.25      5.73 o 
   0   5  14      121.53      101.06      8.16 o 
   1   5  14      428.33      437.32     12.43 o 
   2   5  14      199.70      200.20     11.63 o 
   3   5  14       56.64       72.30     11.87 o 
   4   5  14       34.63       43.51      8.27 o 
   5   5  14       53.55       59.54      9.49 o 
   6   5  14      133.26      168.93     13.80 o 
   7   5  14       23.22       45.53     11.06 o 
 -12   6  14        0.51       50.26     27.81 o 
 -11   6  14        0.56        4.20      9.72 o 
 -10   6  14      253.52      246.97     13.58 o 
  -9   6  14     1401.74     1368.03     25.67 o 
  -8   6  14      816.14      823.09     20.50 o 
  -7   6  14      561.52      553.16     15.85 o 
  -6   6  14      674.56      654.02     21.96 o 
  -5   6  14      411.07      393.39     13.41 o 
  -4   6  14      460.34      460.13     17.27 o 
  -3   6  14     2569.38     2552.50     40.13 o 
  -2   6  14     1537.43     1559.95     29.18 o 
  -1   6  14       25.99       22.42      7.66 o 
   0   6  14        3.43        7.64      6.66 o 
   1   6  14      245.94      250.34     12.80 o 
   2   6  14      336.77      389.30     13.75 o 
   3   6  14     1263.51     1273.25     23.75 o 
   4   6  14     1138.06     1123.88     22.49 o 
   5   6  14      822.15      854.77     20.58 o 
 -10   7  14      155.78      163.31     13.49 o 
  -9   7  14      195.39      193.80     14.21 o 
  -8   7  14        1.08        7.59      9.81 o 
  -7   7  14       87.22       63.15     10.50 o 
  -6   7  14        3.92       -0.44      9.31 o 
  -5   7  14       29.32       25.66     10.37 o 
  -4   7  14        8.35       10.29      8.86 o 
  -3   7  14      204.04      214.35     13.21 o 
  -2   7  14      142.95      142.58     11.93 o 
  -1   7  14        0.31       -6.12      8.30 o 
   0   7  14      218.93      207.45     13.18 o 
   1   7  14      178.33      163.03     12.87 o 
   2   7  14      136.46      149.52     12.84 o 
   3   7  14       44.37       58.80     10.93 o 
   4   7  14       26.47       23.49      9.74 o 
  -6   8  14      258.87      258.03     15.93 o 
  -5   8  14      620.61      614.29     20.44 o 
  -4   8  14     1237.15     1272.21     38.47 o 
  -3   8  14      257.90      235.34     14.52 o 
  -2   8  14      324.21      328.13     16.05 o 
  -1   8  14      119.12      132.29     13.74 o 
   0   8  14      198.16      210.76     14.58 o 
 -15   1  15       25.76       17.81     11.75 o 
 -14   1  15       85.15       69.19     11.59 o 
 -13   1  15      338.95      321.32     16.17 o 
 -12   1  15      679.82      706.14     20.78 o 
 -11   1  15      645.59      672.37     14.61 o 
 -10   1  15      188.87      186.91      8.83 o 
  -9   1  15     1029.18     1091.03     18.11 o 
  -8   1  15     1220.83     1225.95     19.05 o 
  -7   1  15     2189.50     2202.60     27.65 o 
  -6   1  15     4816.18     4810.79     45.44 o 
  -5   1  15     2916.02     2851.46     32.44 o 
  -4   1  15      187.68      192.30      7.73 o 
  -3   1  15       72.88       89.55      6.03 o 
  -2   1  15        8.29       10.98      3.98 o 
  -1   1  15      515.86      504.24     11.11 o 
   0   1  15     2955.60     2848.75     32.55 o 
   1   1  15     2166.19     2212.29     27.53 o 
   2   1  15     1018.86     1059.62     20.25 o 
   3   1  15      709.76      700.21     14.31 o 
   4   1  15      283.35      300.15     11.75 o 
   5   1  15      356.05      323.45     20.12 o 
   6   1  15      893.61      875.65     21.62 o 
   7   1  15      385.88      411.37     16.36 o 
   8   1  15      149.71      165.53     13.95 o 
   9   1  15        9.46       -5.41     12.51 o 
 -15   2  15        6.37       18.17     12.17 o 
 -14   2  15       70.51       75.33     11.97 o 
 -13   2  15       18.84       36.97     11.69 o 
 -12   2  15       69.00       48.00     14.68 o 
 -11   2  15      188.61      175.72      9.26 o 
 -10   2  15        5.08       13.62      6.01 o 
  -9   2  15      109.85      104.80      7.29 o 
  -8   2  15     1584.14     1560.24     20.29 o 
  -7   2  15      160.36      149.25      8.29 o 
  -6   2  15     2501.55     2444.47     29.57 o 
  -5   2  15      961.41      928.49     15.80 o 
  -4   2  15       25.80       29.56      4.65 o 
  -3   2  15        0.35        2.05      4.63 o 
  -2   2  15       91.47       89.87      6.68 o 
  -1   2  15     1094.94     1068.45     16.82 o 
   0   2  15      311.98      319.49      8.57 o 
   1   2  15      508.43      465.67     11.58 o 
   2   2  15      373.08      365.76     10.74 o 
   3   2  15      471.63      466.16     14.60 o 
   4   2  15       24.74       17.78      5.76 o 
   5   2  15       32.01       30.21      7.36 o 
   6   2  15       29.61       32.20     11.37 o 
   7   2  15       66.45       54.10     10.04 o 
   8   2  15        0.15       -3.27      9.69 o 
 -14   3  15       71.59       93.00     13.21 o 
 -13   3  15       13.01        6.55     10.75 o 
 -12   3  15       72.00       64.55     11.41 o 
 -11   3  15      173.67      162.70      8.84 o 
 -10   3  15      690.06      721.68     14.39 o 
  -9   3  15      816.99      828.83     15.03 o 
  -8   3  15     2606.36     2636.06     32.79 o 
  -7   3  15     2951.93     2987.02     35.56 o 
  -6   3  15      307.74      295.56     10.31 o 
  -5   3  15      966.57      963.62     16.84 o 
  -4   3  15     1916.86     1905.73     25.46 o 
  -3   3  15      527.30      516.97     12.23 o 
  -2   3  15      321.07      323.54     10.03 o 
  -1   3  15      719.34      709.04     14.07 o 
   0   3  15      549.33      545.12     12.64 o 
   1   3  15     1669.30     1671.51     21.38 o 
   2   3  15     1555.83     1607.58     21.93 o 
   3   3  15      835.11      849.08     25.07 o 
   4   3  15      998.25     1005.53     16.33 o 
   5   3  15      448.45      464.83     14.55 o 
   6   3  15        0.82        7.78     11.38 o 
   7   3  15       41.22       45.33     10.20 o 
   8   3  15      160.73      173.44     16.06 o 
 -13   4  15       47.55       76.36     14.54 o 
 -12   4  15        8.16        7.10     11.75 o 
 -11   4  15      132.84      123.14      9.67 o 
 -10   4  15       45.18       51.70      7.80 o 
  -9   4  15      694.06      679.87     15.60 o 
  -8   4  15      565.96      540.48     13.72 o 
  -7   4  15        0.39        5.16      6.70 o 
  -6   4  15        3.41        6.23      5.86 o 
  -5   4  15      780.49      789.30     15.62 o 
  -4   4  15      762.90      728.31     14.96 o 
  -3   4  15       83.92       64.09      6.91 o 
  -2   4  15      249.34      210.14      9.32 o 
  -1   4  15      640.71      654.31     25.89 o 
   0   4  15       44.78       50.59      6.28 o 
   1   4  15       14.54       19.03      6.15 o 
   2   4  15      255.22      215.62     13.30 o 
   3   4  15       70.21       67.72      7.04 o 
   4   4  15        0.56        7.75      5.83 o 
   5   4  15        2.40       10.20      7.19 o 
   6   4  15       12.84       18.90     10.95 o 
   7   4  15       11.08       25.62     12.16 o 
 -12   5  15        5.52      -12.54     12.54 o 
 -11   5  15      201.42      190.48     15.81 o 
 -10   5  15     1642.84     1690.02     28.65 o 
  -9   5  15     2022.56     2088.26     32.24 o 
  -8   5  15     1697.83     1770.18     28.78 o 
  -7   5  15      516.16      495.10     14.56 o 
  -6   5  15      258.38      254.02     11.49 o 
  -5   5  15      139.64      159.26     12.61 o 
  -4   5  15     1689.75     1701.75     25.00 o 
  -3   5  15      856.14      877.80     17.07 o 
  -2   5  15      634.40      589.59     13.94 o 
  -1   5  15       52.89       61.60      8.91 o 
   0   5  15       35.59       47.16      7.44 o 
   1   5  15      665.90      640.77     15.05 o 
   2   5  15      980.57      931.83     19.46 o 
   3   5  15      971.50     1037.66     31.73 o 
   4   5  15      893.80      966.42     20.38 o 
   5   5  15      153.64      135.78     12.69 o 
   6   5  15       25.63       12.06     12.60 o 
 -11   6  15        6.44       11.01     10.36 o 
 -10   6  15       95.87      106.58     11.42 o 
  -9   6  15       54.32       52.60     11.41 o 
  -8   6  15       22.60       19.53      8.54 o 
  -7   6  15       86.60       86.54      9.33 o 
  -6   6  15       58.30       46.64     10.28 o 
  -5   6  15       28.25       15.21      7.72 o 
  -4   6  15       50.32       25.67      8.98 o 
  -3   6  15      232.60      217.11     12.35 o 
  -2   6  15       90.44       63.25      9.28 o 
  -1   6  15        0.31       -3.21      8.81 o 
   0   6  15        0.20       14.30      9.82 o 
   1   6  15      100.23      105.57     10.21 o 
   2   6  15      104.14       78.89      9.33 o 
   3   6  15        0.00       13.02      9.97 o 
   4   6  15       15.14        9.41      9.10 o 
   5   6  15       32.67       16.32     10.54 o 
  -9   7  15      796.22      852.44     23.51 o 
  -8   7  15      438.46      435.86     17.16 o 
  -7   7  15      184.93      166.06     13.76 o 
  -6   7  15      306.10      286.18     15.03 o 
  -5   7  15      579.12      606.50     19.16 o 
  -4   7  15      384.79      390.51     16.17 o 
  -3   7  15      921.79      955.47     24.60 o 
  -2   7  15      323.57      351.46     15.40 o 
  -1   7  15       93.12       74.60     10.68 o 
   0   7  15      616.93      612.43     19.42 o 
   1   7  15      318.12      335.12     15.93 o 
   2   7  15      410.30      446.83     23.69 o 
  -4   8  15      197.25      178.02     15.19 o 
  -3   8  15        0.22        6.21     12.07 o 
  -2   8  15      254.15      253.76     15.76 o 
 -15   0  16        1.52       30.87     16.97 o 
 -14   0  16        0.70       11.68     25.63 o 
 -13   0  16      574.08      632.30     29.43 o 
 -12   0  16      179.53      215.56     15.25 o 
 -11   0  16      135.73      125.49     12.80 o 
 -10   0  16     1225.65     1240.85     30.47 o 
  -9   0  16      243.57      234.67     13.40 o 
  -8   0  16     3614.55     3601.88     57.42 o 
  -7   0  16    12724.03    12775.07    220.48 o 
  -6   0  16     2144.90     2174.06     38.71 o 
  -5   0  16       39.23       40.45      7.88 o 
  -4   0  16      101.15      125.17     12.49 o 
  -3   0  16       47.79       32.16      7.43 o 
  -2   0  16        1.87        5.08      6.96 o 
  -1   0  16     3099.25     3010.59     48.47 o 
   0   0  16     4100.47     3959.32     60.32 o 
   1   0  16     1242.60     1252.51     43.71 o 
   2   0  16     1999.03     1992.43     37.53 o 
   3   0  16      214.09      255.82     17.18 o 
   4   0  16      692.05      641.87     20.52 o 
   5   0  16       18.40        4.56     17.80 o 
   6   0  16       50.37       57.65     14.25 o 
   7   0  16        7.20       -0.66     14.17 o 
   8   0  16       30.67       37.22     15.72 o 
 -15   1  16        4.88       21.34     12.98 o 
 -14   1  16       72.39       72.16     11.90 o 
 -13   1  16       12.70       35.92     11.85 o 
 -12   1  16       15.62       16.64      8.01 o 
 -11   1  16        5.63        7.22      6.56 o 
 -10   1  16       46.56       33.77      6.35 o 
  -9   1  16       67.83       55.34      6.75 o 
  -8   1  16       55.08       66.66      6.93 o 
  -7   1  16       90.68       92.87      7.60 o 
  -6   1  16       89.82       87.13      8.10 o 
  -5   1  16      559.81      527.31     15.59 o 
  -4   1  16      191.87      210.72      8.33 o 
  -3   1  16        4.73        8.57      4.84 o 
  -2   1  16       16.09        9.47      5.86 o 
  -1   1  16      174.83      176.11      8.13 o 
   0   1  16       38.70       61.45      7.51 o 
   1   1  16       96.68       99.49     16.22 o 
   2   1  16       13.21        7.95      5.84 o 
   3   1  16      159.30      139.20      8.71 o 
   4   1  16        0.20       14.70      6.73 o 
   5   1  16       88.51       81.18     10.96 o 
   6   1  16       67.00       51.79     18.69 o 
   7   1  16        9.47       -2.29     11.36 o 
   8   1  16      109.46       82.71     11.53 o 
 -14   2  16       57.10       37.11     12.25 o 
 -13   2  16       57.94       41.88     11.09 o 
 -12   2  16      251.66      242.84     12.85 o 
 -11   2  16      530.56      584.92     15.69 o 
 -10   2  16      386.91      408.83     12.01 o 
  -9   2  16     2554.41     2505.76     31.88 o 
  -8   2  16     1447.52     1413.30     23.87 o 
  -7   2  16     1315.68     1335.08     20.36 o 
  -6   2  16     2679.65     2669.45     33.27 o 
  -5   2  16     1336.06     1374.00     20.21 o 
  -4   2  16      226.67      196.52      8.19 o 
  -3   2  16        1.82       11.26      5.05 o 
  -2   2  16      769.54      762.53     14.29 o 
  -1   2  16      695.19      701.07     13.87 o 
   0   2  16     1473.45     1493.20     24.24 o 
   1   2  16     2924.38     2842.14     33.69 o 
   2   2  16     1443.68     1464.36     30.89 o 
   3   2  16     2064.97     2125.47     28.21 o 
   4   2  16      153.36      162.38     11.01 o 
   5   2  16       49.87       43.60      9.59 o 
   6   2  16       26.98       35.64      9.84 o 
   7   2  16       29.20       18.69      9.97 o 
 -14   3  16      177.03      190.91     17.49 o 
 -13   3  16       47.41       61.34     11.87 o 
 -12   3  16       19.08        7.24      8.55 o 
 -11   3  16      102.92      105.28     13.40 o 
 -10   3  16      111.21      105.22      9.99 o 
  -9   3  16       68.96       73.29      7.89 o 
  -8   3  16       24.98       12.15      6.50 o 
  -7   3  16      531.25      494.53     12.77 o 
  -6   3  16       75.68       87.09      7.51 o 
  -5   3  16       97.00      110.26     11.01 o 
  -4   3  16      156.23      142.93      8.29 o 
  -3   3  16      256.48      249.98      9.76 o 
  -2   3  16       93.38       84.37      7.53 o 
  -1   3  16     1291.49     1221.52     29.43 o 
   0   3  16        8.65        6.77      5.64 o 
   1   3  16       95.34       95.23      8.16 o 
   2   3  16        0.92       11.63      7.56 o 
   3   3  16      183.67      171.55     18.05 o 
   4   3  16      164.54      152.41     11.59 o 
   5   3  16       79.65       61.17     10.89 o 
   6   3  16        0.06       17.12     10.46 o 
   7   3  16        3.26       16.32     10.08 o 
 -13   4  16       14.53       59.69     18.88 o 
 -12   4  16       48.67       68.14     19.37 o 
 -11   4  16      164.08      188.24     16.55 o 
 -10   4  16      878.44      867.89     18.26 o 
  -9   4  16     2230.32     2237.94     30.76 o 
  -8   4  16     2942.37     2931.85     36.63 o 
  -7   4  16      261.85      271.64     10.95 o 
  -6   4  16      472.95      478.33     12.83 o 
  -5   4  16      464.26      464.52     17.64 o 
  -4   4  16      296.14      301.72     10.93 o 
  -3   4  16      312.70      333.20     11.03 o 
  -2   4  16      608.95      669.16     14.75 o 
  -1   4  16      981.89     1003.32     18.17 o 
   0   4  16      787.50      720.35     15.43 o 
   1   4  16      646.58      649.56     14.92 o 
   2   4  16     1471.05     1475.42     23.25 o 
   3   4  16      339.22      339.70     19.30 o 
   4   4  16      499.99      481.01     18.64 o 
   5   4  16      404.00      382.11     27.43 o 
   6   4  16       20.58       26.57     11.94 o 
 -12   5  16        6.61       -7.20     12.61 o 
 -11   5  16       51.58       57.69      9.90 o 
 -10   5  16      313.79      309.96     14.08 o 
  -9   5  16        0.89       11.74      9.63 o 
  -8   5  16       10.62        5.16      8.12 o 
  -7   5  16      280.71      260.78     11.88 o 
  -6   5  16        2.74       -4.31      7.12 o 
  -5   5  16      213.23      216.51     10.57 o 
  -4   5  16      493.48      527.15     13.77 o 
  -3   5  16      520.84      500.85     15.18 o 
  -2   5  16      560.22      533.02     14.04 o 
  -1   5  16       42.98       46.93      8.72 o 
   0   5  16      214.72      188.93      9.82 o 
   1   5  16        6.31        8.41     11.56 o 
   2   5  16       45.93       34.25      8.43 o 
   3   5  16       20.68       26.66      8.34 o 
   4   5  16      109.10      126.87     12.37 o 
   5   5  16       46.90       64.33     23.92 o 
 -10   6  16      876.33      844.00     21.09 o 
  -9   6  16     1114.66     1138.62     24.09 o 
  -8   6  16      911.13      900.92     21.13 o 
  -7   6  16      667.70      620.18     17.55 o 
  -6   6  16      147.08      151.71     11.82 o 
  -5   6  16      237.00      232.41     16.69 o 
  -4   6  16      726.13      702.53     17.75 o 
  -3   6  16      528.45      528.49     17.44 o 
  -2   6  16      264.16      237.69     14.07 o 
  -1   6  16      491.59      526.89     17.44 o 
   0   6  16      167.10      178.01     11.74 o 
   1   6  16      213.03      201.52     12.12 o 
   2   6  16      370.67      370.80     22.01 o 
   3   6  16     1431.57     1468.51     26.72 o 
   4   6  16      231.90      241.92     16.48 o 
  -8   7  16      183.57      228.45     14.86 o 
  -7   7  16      141.52      152.59     13.19 o 
  -6   7  16      121.29      117.48     13.00 o 
  -5   7  16        0.40       -0.78      9.79 o 
  -4   7  16       27.37       39.38      9.90 o 
  -3   7  16       28.54       39.55     12.02 o 
  -2   7  16        0.42       -2.73     13.71 o 
  -1   7  16       94.79      103.86     13.75 o 
   0   7  16      132.03      134.94     12.73 o 
   1   7  16       64.05       60.74     14.44 o 
 -14   1  17      131.68      153.85     15.36 o 
 -13   1  17      364.10      349.47     17.52 o 
 -12   1  17     1040.42     1086.80     20.08 o 
 -11   1  17     1954.27     2036.12     28.56 o 
 -10   1  17      597.33      624.05     14.62 o 
  -9   1  17      227.77      234.09     10.49 o 
  -8   1  17      489.86      456.14     19.78 o 
  -7   1  17     1107.37     1097.43     20.64 o 
  -6   1  17      862.36      920.41     18.32 o 
  -5   1  17      873.74      951.98     18.34 o 
  -4   1  17     1214.89     1230.06     24.44 o 
  -3   1  17       70.50       70.90      7.35 o 
  -2   1  17       92.66       96.64      8.34 o 
  -1   1  17     1361.08     1306.23     24.47 o 
   0   1  17     2724.02     2712.49     32.76 o 
   1   1  17     1939.70     1986.50     26.76 o 
   2   1  17     1833.25     1823.93     26.37 o 
   3   1  17      124.00      109.94     13.68 o 
   4   1  17        2.20        8.77      6.82 o 
   5   1  17        7.30       -8.48      8.48 o 
   6   1  17      153.88      131.73     13.89 o 
   7   1  17      339.51      336.61     25.81 o 
 -14   2  17      168.82      195.40     16.74 o 
 -13   2  17       95.58      136.87     13.69 o 
 -12   2  17        7.93       18.04      7.71 o 
 -11   2  17       37.00       45.43      7.67 o 
 -10   2  17      345.45      323.27     13.01 o 
  -9   2  17        7.29       10.05      8.52 o 
  -8   2  17     1493.45     1427.14     24.62 o 
  -7   2  17        8.28       15.21      6.42 o 
  -6   2  17      735.39      691.44     14.26 o 
  -5   2  17       16.07       17.49      5.63 o 
  -4   2  17      268.53      263.00      9.96 o 
  -3   2  17      144.00      140.23      8.02 o 
  -2   2  17      575.81      543.07     14.31 o 
  -1   2  17       17.44       23.09      6.88 o 
   0   2  17       97.08      111.71      9.27 o 
   1   2  17        6.13       10.85      7.78 o 
   2   2  17      628.09      619.14     14.33 o 
   3   2  17      263.01      253.39     10.88 o 
   4   2  17        5.58       13.63      8.02 o 
   5   2  17       27.36       25.65      9.95 o 
   6   2  17       21.56       22.60     10.16 o 
   7   2  17        3.16        3.75     15.62 o 
 -13   3  17      189.96      185.64     18.58 o 
 -12   3  17      529.27      543.07     22.92 o 
 -11   3  17      563.47      581.69     16.79 o 
 -10   3  17     1637.65     1691.40     28.34 o 
  -9   3  17     1668.35     1799.15     31.22 o 
  -8   3  17      803.40      796.64     15.21 o 
  -7   3  17      392.82      372.68     11.87 o 
  -6   3  17      496.39      522.18     13.79 o 
  -5   3  17      166.10      183.16     13.10 o 
  -4   3  17        1.45        9.33      6.00 o 
  -3   3  17     1151.21     1140.05     28.77 o 
  -2   3  17     1420.42     1331.02     21.09 o 
  -1   3  17      354.52      372.35     11.44 o 
   0   3  17      790.24      815.04     18.09 o 
   1   3  17     1557.55     1534.17     25.96 o 
   2   3  17      371.84      351.99     13.37 o 
   3   3  17      308.15      341.95     14.54 o 
   4   3  17      208.74      209.22     16.44 o 
   5   3  17      163.87      143.84     13.52 o 
   6   3  17      175.87      166.20     14.16 o 
 -13   4  17      114.39      101.43     20.14 o 
 -12   4  17       32.16       37.74     12.00 o 
 -11   4  17       27.45        8.19      9.98 o 
 -10   4  17      117.26      132.41     10.52 o 
  -9   4  17        0.00       10.85      7.79 o 
  -8   4  17       10.65        3.51      7.28 o 
  -7   4  17       77.52       81.22      8.37 o 
  -6   4  17      176.27      148.18      9.49 o 
  -5   4  17      515.89      486.52     16.13 o 
  -4   4  17       37.17       30.98      6.63 o 
  -3   4  17       42.42       30.80      6.95 o 
  -2   4  17        7.87        6.31      6.36 o 
  -1   4  17      559.98      567.81     14.24 o 
   0   4  17       55.12       62.36      7.55 o 
   1   4  17        0.65        1.80      8.48 o 
   2   4  17      312.93      348.55     24.91 o 
   3   4  17       78.69       85.07      9.45 o 
   4   4  17        3.08       -0.62     10.22 o 
   5   4  17        0.02      -15.30     23.13 o 
 -11   5  17      373.25      379.98     15.89 o 
 -10   5  17     1734.37     1813.21     36.25 o 
  -9   5  17     1715.95     1788.59     30.19 o 
  -8   5  17      786.36      770.52     20.48 o 
  -7   5  17      256.28      227.19     12.32 o 
  -6   5  17        7.72        8.10      8.08 o 
  -5   5  17       29.62       40.44      7.77 o 
  -4   5  17      488.82      486.76     13.74 o 
  -3   5  17      857.28      863.87     17.93 o 
  -2   5  17     1514.73     1469.71     23.88 o 
  -1   5  17      967.73      979.71     28.78 o 
   0   5  17      317.27      328.91     12.27 o 
   1   5  17      763.36      802.64     18.92 o 
   2   5  17      198.86      220.77     12.64 o 
   3   5  17      181.79      179.61     12.27 o 
   4   5  17      463.90      466.66     19.17 o 
 -10   6  17       22.59       30.16     10.53 o 
  -9   6  17       24.24       17.70     10.01 o 
  -8   6  17       60.00       43.40      9.79 o 
  -7   6  17       65.83       57.33     10.85 o 
  -6   6  17        3.98        9.71     10.27 o 
  -5   6  17        4.93       -5.91      9.43 o 
  -4   6  17       93.49      101.72     11.82 o 
  -3   6  17      152.99      145.18     12.15 o 
  -2   6  17        1.92       22.41      9.23 o 
  -1   6  17        0.01        1.82      9.17 o 
   0   6  17       36.47       39.79      9.12 o 
   1   6  17       89.78       85.71     10.14 o 
   2   6  17        0.01        8.61      9.11 o 
  -6   7  17       17.62       25.65     10.84 o 
  -5   7  17      135.97      144.92     14.31 o 
  -4   7  17      513.23      531.31     19.04 o 
  -3   7  17      667.79      657.80     22.69 o 
  -2   7  17      186.22      160.53     17.76 o 
  -1   7  17      519.64      496.68     18.85 o 
 -14   0  18       84.29       94.10     20.97 o 
 -13   0  18     1329.02     1420.12     60.97 o 
 -12   0  18     1462.92     1444.76     33.77 o 
 -11   0  18     1823.30     1906.16     41.18 o 
 -10   0  18      199.82      192.72     14.94 o 
  -9   0  18       98.85      143.45     17.61 o 
  -8   0  18     1234.54     1365.36     38.39 o 
  -7   0  18      459.38      491.39     23.17 o 
  -6   0  18      847.43      857.52     28.78 o 
  -5   0  18      158.92      196.63     34.85 o 
  -4   0  18      240.75      232.91     16.74 o 
  -3   0  18      154.33      147.59     20.14 o 
  -2   0  18     2602.05     2599.01     57.37 o 
  -1   0  18     2191.17     2092.12     62.44 o 
   0   0  18     2240.17     2337.58     42.23 o 
   1   0  18     2965.82     2971.16     50.95 o 
   2   0  18      410.74      402.85     17.27 o 
   3   0  18      160.65      132.82     13.58 o 
   4   0  18       85.34       89.30     12.57 o 
   5   0  18       19.32       22.86     15.31 o 
   6   0  18      183.50      200.63     21.19 o 
 -14   1  18       67.96       44.87     12.06 o 
 -13   1  18        7.15       13.11     11.33 o 
 -12   1  18       11.74       25.53      8.08 o 
 -11   1  18      166.37      169.50     11.26 o 
 -10   1  18      330.28      315.62     13.20 o 
  -9   1  18      129.98      130.25     11.83 o 
  -8   1  18      187.16      176.90     13.78 o 
  -7   1  18      365.77      345.80     12.47 o 
  -6   1  18      462.51      443.64     15.55 o 
  -5   1  18      162.20      160.17     12.34 o 
  -4   1  18      598.22      594.98     17.44 o 
  -3   1  18      166.39      157.81      9.79 o 
  -2   1  18      550.29      518.75     14.53 o 
  -1   1  18      159.78      168.38     10.13 o 
   0   1  18       50.58       99.60     23.59 o 
   1   1  18       40.76       70.52      9.96 o 
   2   1  18        0.02        6.47      7.48 o 
   3   1  18      130.81      140.21     11.44 o 
   4   1  18       17.88       19.54      8.25 o 
   5   1  18        1.07        1.63     10.31 o 
   6   1  18      204.64      197.29     15.45 o 
 -13   2  18      500.47      533.23     26.88 o 
 -12   2  18     1328.40     1387.15     33.06 o 
 -11   2  18      555.64      549.59     16.82 o 
 -10   2  18     1174.08     1204.88     23.44 o 
  -9   2  18     1246.13     1259.10     24.40 o 
  -8   2  18      775.94      736.61     17.63 o 
  -7   2  18      848.33      875.94     18.68 o 
  -6   2  18        4.21        9.96      6.82 o 
  -5   2  18       20.48       25.84      6.29 o 
  -4   2  18      746.87      790.71     17.39 o 
  -3   2  18      233.68      228.02     10.67 o 
  -2   2  18     1360.68     1343.03     23.78 o 
  -1   2  18     2888.19     2867.64     39.00 o 
   0   2  18     2371.40     2301.53     33.71 o 
   1   2  18      316.46      316.83     12.79 o 
   2   2  18       88.41      110.40     18.57 o 
   3   2  18       93.12       91.02      8.72 o 
   4   2  18        0.52        6.66      7.61 o 
   5   2  18       61.08       36.46     10.93 o 
   6   2  18       36.75       38.03     11.47 o 
 -13   3  18       99.38      111.65     25.22 o 
 -12   3  18        0.15       -2.15      8.90 o 
 -11   3  18      339.21      362.62     14.57 o 
 -10   3  18       68.78       87.14     10.52 o 
  -9   3  18      201.91      188.57     11.92 o 
  -8   3  18       68.59       61.26     10.85 o 
  -7   3  18      132.96      109.40      8.58 o 
  -6   3  18        3.66        3.64      6.14 o 
  -5   3  18       12.29        9.99      5.87 o 
  -4   3  18       52.98       51.23      6.93 o 
  -3   3  18        3.62       14.26      6.39 o 
  -2   3  18       47.12       47.25      7.84 o 
  -1   3  18      307.66      307.83     13.61 o 
   0   3  18       12.56        4.53      7.31 o 
   1   3  18       99.15       92.10     11.20 o 
   2   3  18      180.99      178.90     16.10 o 
   3   3  18       62.69       58.52      9.08 o 
   4   3  18        0.13       -6.96      9.89 o 
   5   3  18       98.27      128.44     25.79 o 
 -12   4  18      308.86      309.97     18.09 o 
 -11   4  18     1076.43     1080.66     22.79 o 
 -10   4  18     1152.96     1159.83     24.55 o 
  -9   4  18     1297.42     1284.00     29.73 o 
  -8   4  18      296.95      300.64     12.28 o 
  -7   4  18        0.65        2.22      7.82 o 
  -6   4  18       90.58       82.87     11.18 o 
  -5   4  18      106.35      102.50      9.18 o 
  -4   4  18      358.46      348.60     12.43 o 
  -3   4  18     2118.11     2144.15     29.88 o 
  -2   4  18      468.68      492.18     13.89 o 
  -1   4  18      858.41      889.13     20.24 o 
   0   4  18      812.81      825.80     20.14 o 
   1   4  18      253.47      234.44     13.22 o 
   2   4  18      294.98      301.20     13.70 o 
   3   4  18      400.93      427.77     15.49 o 
   4   4  18      116.41      114.58     16.82 o 
 -11   5  18        0.03        4.28     13.76 o 
 -10   5  18        0.18       16.31     10.06 o 
  -9   5  18      234.78      222.74     14.62 o 
  -8   5  18        0.42        1.45      9.91 o 
  -7   5  18        7.29        3.84      8.71 o 
  -6   5  18        2.91        0.86      8.43 o 
  -5   5  18        2.93        9.21      7.64 o 
  -4   5  18        4.87       12.77      7.77 o 
  -3   5  18       15.26       24.08      7.41 o 
  -2   5  18       93.54       91.89      9.17 o 
  -1   5  18       83.19       95.17     11.83 o 
   0   5  18        6.28        8.58      9.27 o 
   1   5  18      258.61      272.86     13.29 o 
   2   5  18       32.63       34.88     11.35 o 
   3   5  18       21.41       14.40     11.02 o 
  -9   6  18      885.95      983.49     46.70 o 
  -8   6  18      627.50      613.68     18.96 o 
  -7   6  18       17.39       34.18     11.68 o 
  -6   6  18       12.36       13.63      9.82 o 
  -5   6  18      132.60      173.77     12.37 o 
  -4   6  18      377.47      377.49     15.96 o 
  -3   6  18      706.64      720.60     21.10 o 
  -2   6  18     1248.65     1261.69     40.93 o 
  -1   6  18      848.54      845.81     22.66 o 
   0   6  18      198.93      198.46     14.18 o 
   1   6  18       97.71       87.01     10.42 o 
 -13   1  19      661.25      655.23     22.74 o 
 -12   1  19     1187.16     1248.28     24.87 o 
 -11   1  19      909.14      895.80     20.61 o 
 -10   1  19      184.68      192.01     12.76 o 
  -9   1  19      117.15      100.92     10.36 o 
  -8   1  19      150.79      140.41     11.98 o 
  -7   1  19        6.11        8.31      7.75 o 
  -6   1  19      756.61      809.47     26.39 o 
  -5   1  19     1675.70     1681.84     31.28 o 
  -4   1  19      936.52      959.83     22.61 o 
  -3   1  19      759.89      747.48     19.90 o 
  -2   1  19      611.34      596.67     15.65 o 
  -1   1  19      266.82      270.72     12.14 o 
   0   1  19      973.81      987.15     20.53 o 
   1   1  19      722.54      717.42     17.87 o 
   2   1  19      414.95      400.06     14.38 o 
   3   1  19      130.76       91.27      9.63 o 
   4   1  19        9.10       12.57      9.84 o 
   5   1  19       33.36       35.16     10.94 o 
 -13   2  19      110.63      110.51     17.69 o 
 -12   2  19       18.81       13.83      9.89 o 
 -11   2  19      214.72      244.47     13.51 o 
 -10   2  19       30.37       32.61      8.86 o 
  -9   2  19       36.20       31.66      8.49 o 
  -8   2  19        3.93        4.33      7.58 o 
  -7   2  19      152.26      151.92     10.65 o 
  -6   2  19        0.68        8.00      7.68 o 
  -5   2  19      238.69      222.14     12.93 o 
  -4   2  19       16.28       26.75      7.59 o 
  -3   2  19      214.94      210.22     11.29 o 
  -2   2  19       45.25       41.77      8.09 o 
  -1   2  19       26.24       29.01      7.96 o 
   0   2  19       46.56       49.93     14.99 o 
   1   2  19       21.35       29.34      8.46 o 
   2   2  19       44.31       53.41      8.89 o 
   3   2  19       48.01       27.12     13.00 o 
   4   2  19       17.50       15.86     12.06 o 
   5   2  19       49.36       66.32     11.06 o 
 -12   3  19      197.25      199.81     14.30 o 
 -11   3  19      524.87      580.06     17.72 o 
 -10   3  19     1158.41     1199.95     24.30 o 
  -9   3  19      179.24      203.22     12.49 o 
  -8   3  19        1.18        2.43      8.17 o 
  -7   3  19      545.51      563.06     16.36 o 
  -6   3  19      488.10      476.14     13.36 o 
  -5   3  19      138.30      128.90      9.19 o 
  -4   3  19      918.66      937.71     20.31 o 
  -3   3  19     1105.87     1076.31     21.87 o 
  -2   3  19     1203.50     1198.86     23.23 o 
  -1   3  19     1396.49     1448.10     26.14 o 
   0   3  19      322.78      311.90     16.19 o 
   1   3  19      246.14      246.90     12.80 o 
   2   3  19      153.63      169.00     11.70 o 
   3   3  19       10.95       41.38     10.12 o 
   4   3  19      117.18      110.94     12.50 o 
 -11   4  19        0.04       17.27     13.23 o 
 -10   4  19       92.19       89.41     12.57 o 
  -9   4  19        9.61        7.14      9.69 o 
  -8   4  19       20.53       14.32      9.18 o 
  -7   4  19       72.35       64.71      8.62 o 
  -6   4  19        0.14       -1.26      9.29 o 
  -5   4  19       18.80       28.73      7.83 o 
  -4   4  19       45.05       36.56      7.81 o 
  -3   4  19        2.83       13.37      7.60 o 
  -2   4  19       46.58       61.24     10.88 o 
  -1   4  19       17.49       21.52      9.39 o 
   0   4  19       57.34       60.12     12.23 o 
   1   4  19        0.25        6.07      8.73 o 
   2   4  19      142.09      162.05     24.50 o 
   3   4  19      109.93      121.61     11.65 o 
 -10   5  19      999.48     1144.39     28.21 o 
  -9   5  19      681.02      677.28     19.49 o 
  -8   5  19      111.56      125.51     12.55 o 
  -7   5  19      136.52      130.16     14.14 o 
  -6   5  19        0.87       19.58      9.22 o 
  -5   5  19      208.63      205.29     14.49 o 
  -4   5  19      423.53      444.91     15.84 o 
  -3   5  19      741.96      748.31     17.72 o 
  -2   5  19     1201.42     1202.37     22.59 o 
  -1   5  19      704.90      712.26     17.50 o 
   0   5  19       74.19       71.45     10.93 o 
   1   5  19      105.28       97.07     12.93 o 
   2   5  19       72.20      151.38     31.27 o 
  -7   6  19        7.53        4.51     10.13 o 
  -6   6  19       40.42       43.91     10.02 o 
  -5   6  19       34.34       38.50     10.07 o 
  -4   6  19       43.78       25.39     10.29 o 
  -3   6  19      100.51       93.88     11.97 o 
  -2   6  19       67.53       62.77     11.31 o 
  -1   6  19       49.01       62.07     11.21 o 
 -13   0  20     1723.27     1902.48     61.56 o 
 -12   0  20     2066.54     2098.21     54.77 o 
 -11   0  20      767.45      754.17     31.67 o 
 -10   0  20       21.80       26.04     14.64 o 
  -9   0  20       53.09       62.49     14.27 o 
  -8   0  20       12.60       12.31     12.47 o 
  -7   0  20      115.69      119.87     15.21 o 
  -6   0  20     1251.58     1184.31     36.74 o 
  -5   0  20     1196.02     1116.23     37.19 o 
  -4   0  20     1407.25     1410.72     40.21 o 
  -3   0  20      683.47      689.61     28.17 o 
  -2   0  20      612.36      594.82     25.57 o 
  -1   0  20     1799.81     1851.62     48.25 o 
   0   0  20       45.20       48.77     27.36 o 
   1   0  20      169.63      166.08     19.04 o 
   2   0  20       55.32       42.33     17.88 o 
   3   0  20        6.06       15.47     20.79 o 
 -13   1  20       24.23       16.93     15.37 o 
 -12   1  20        9.09       -0.53      9.40 o 
 -11   1  20       37.70       42.30      9.65 o 
 -10   1  20       18.42       19.97     17.55 o 
  -9   1  20       12.61        1.76      9.06 o 
  -8   1  20        0.02        1.61      8.61 o 
  -7   1  20       34.65       38.18     10.10 o 
  -6   1  20      106.23      107.83     15.61 o 
  -5   1  20      103.59      111.89     11.01 o 
  -4   1  20       39.42       23.56      8.84 o 
  -3   1  20      167.25      184.78     12.77 o 
  -2   1  20      405.95      398.49     15.98 o 
  -1   1  20      152.23      143.05     12.11 o 
   0   1  20      296.76      311.82     13.51 o 
   1   1  20      235.05      222.36     15.63 o 
   2   1  20        2.65       16.52     10.33 o 
   3   1  20       26.85       23.67      9.17 o 
   4   1  20        0.03        7.60     13.34 o 
 -12   2  20     1613.70     1699.68     30.61 o 
 -11   2  20      234.13      249.52     20.74 o 
 -10   2  20      160.53      163.90     12.21 o 
  -9   2  20       45.70       36.26      8.73 o 
  -8   2  20       21.46       33.38      8.48 o 
  -7   2  20      335.15      376.53     16.00 o 
  -6   2  20      338.84      346.34     15.21 o 
  -5   2  20      603.25      618.35     19.81 o 
  -4   2  20     1326.12     1292.53     27.75 o 
  -3   2  20     1148.24     1187.87     26.43 o 
  -2   2  20      983.14     1022.07     21.74 o 
  -1   2  20      146.08      146.03     11.30 o 
   0   2  20      955.18     1017.70     21.94 o 
   1   2  20      258.69      261.08     19.41 o 
   2   2  20       13.16       15.52     13.86 o 
   3   2  20        2.95        4.94      9.29 o 
   4   2  20       55.75       87.25     36.11 o 
 -11   3  20      489.79      485.42     17.45 o 
 -10   3  20      202.41      182.21     12.94 o 
  -9   3  20       17.96       12.62      8.67 o 
  -8   3  20      147.62      145.27     11.65 o 
  -7   3  20      356.75      354.51     14.23 o 
  -6   3  20      141.35      124.13      9.88 o 
  -5   3  20        0.31       -4.01      8.94 o 
  -4   3  20      222.95      205.64     12.00 o 
  -3   3  20      395.32      378.59     14.46 o 
  -2   3  20       16.09       24.98     10.20 o 
  -1   3  20      360.69      347.11     14.62 o 
   0   3  20       92.12       86.90     10.80 o 
   1   3  20        3.85       11.33      9.23 o 
   2   3  20      169.49      158.18     16.31 o 
   3   3  20      112.72       93.48     11.28 o 
 -10   4  20       99.47       98.35     11.45 o 
  -9   4  20      236.71      210.82     13.52 o 
  -8   4  20      448.49      488.76     16.32 o 
  -7   4  20        1.69       12.05      8.07 o 
  -6   4  20        6.67       14.02      8.18 o 
  -5   4  20      499.87      502.73     16.74 o 
  -4   4  20      898.30      884.54     21.28 o 
  -3   4  20     2477.83     2476.00     34.39 o 
  -2   4  20      994.82     1041.60     22.86 o 
  -1   4  20      477.02      479.31     16.38 o 
   0   4  20       15.46        6.37      9.16 o 
   1   4  20        3.97       10.34     10.11 o 
   2   4  20        2.61       30.88     19.69 o 
  -8   5  20      114.76       87.35     11.49 o 
  -7   5  20        4.08       -2.22     10.83 o 
  -6   5  20       85.17       81.69     10.59 o 
  -5   5  20      201.88      192.15     12.51 o 
  -4   5  20        5.66       18.68     10.35 o 
  -3   5  20       53.34       51.66     13.11 o 
  -2   5  20       15.94       22.45     10.61 o 
  -1   5  20       11.41       20.74     11.75 o 
   0   5  20        0.24        7.05     11.86 o 
 -12   1  21      166.63      201.97     16.70 o 
 -11   1  21       77.12       70.87     12.83 o 
 -10   1  21       33.81       29.81     11.18 o 
  -9   1  21        5.89       -8.78      9.28 o 
  -8   1  21      112.02      101.04     11.20 o 
  -7   1  21      561.50      567.70     19.27 o 
  -6   1  21     1661.85     1757.36     34.11 o 
  -5   1  21     1805.06     1885.78     35.41 o 
  -4   1  21      991.76     1034.70     25.15 o 
  -3   1  21      375.28      382.30     16.69 o 
  -2   1  21        4.13       -1.92      9.40 o 
  -1   1  21      112.54      145.73     12.65 o 
   0   1  21      476.24      516.92     26.97 o 
   1   1  21      401.24      412.51     15.23 o 
   2   1  21      160.81      155.09     15.46 o 
   3   1  21       83.38       76.85     19.15 o 
 -11   2  21       35.37       35.42     10.39 o 
 -10   2  21       11.50       10.64      9.44 o 
  -9   2  21       52.69       46.77     10.82 o 
  -8   2  21      174.17      158.32     13.70 o 
  -7   2  21      172.62      174.45     13.63 o 
  -6   2  21       78.89       76.05     10.84 o 
  -5   2  21       37.43       26.77     10.00 o 
  -4   2  21      387.15      374.16     16.59 o 
  -3   2  21        0.19        0.83      9.43 o 
  -2   2  21      322.80      340.19     16.29 o 
  -1   2  21       26.25       22.90      9.04 o 
   0   2  21       38.75       31.19     10.05 o 
   1   2  21        0.38        6.09      9.32 o 
   2   2  21       67.84      102.17     22.22 o 
 -10   3  21      141.08      136.27     12.41 o 
  -9   3  21      162.23      177.40     13.35 o 
  -8   3  21      107.50      108.82     11.94 o 
  -7   3  21      193.42      210.26     14.99 o 
  -6   3  21      497.55      524.46     19.19 o 
  -5   3  21     1168.49     1195.71     27.44 o 
  -4   3  21      794.78      785.84     22.80 o 
  -3   3  21       80.48       76.72     10.14 o 
  -2   3  21      550.07      537.71     17.10 o 
  -1   3  21      357.91      352.20     14.79 o 
   0   3  21       31.01       45.80     10.59 o 
   1   3  21       57.15       44.76     10.09 o 
  -9   4  21       10.94       28.77     10.02 o 
  -8   4  21        9.71        5.26      9.62 o 
  -7   4  21      228.09      247.72     13.88 o 
  -6   4  21       15.88       30.38      9.17 o 
  -5   4  21       49.42       49.01      9.89 o 
  -4   4  21        3.86       12.77     12.50 o 
  -3   4  21       71.76       77.42     10.77 o 
  -2   4  21        0.91       11.42      9.29 o 
  -1   4  21        9.07       16.58     13.05 o 
   0   4  21        0.61        2.49     11.39 o 
  -6   5  21      215.61      184.42     17.93 o 
  -5   5  21      250.95      243.68     18.12 o 
  -4   5  21      394.09      414.29     17.05 o 
  -3   5  21     1258.74     1302.29     31.11 o 
 -11   0  22       75.71       63.16     18.03 o 
 -10   0  22       45.86       33.21     15.45 o 
  -9   0  22        3.03      -10.25     13.96 o 
  -8   0  22        1.23       17.64     13.31 o 
  -7   0  22      873.01      902.90     37.71 o 
  -6   0  22     2091.16     2114.60     60.41 o 
  -5   0  22     1542.34     1544.98     45.68 o 
  -4   0  22      606.06      603.45     28.78 o 
  -3   0  22      161.68      152.46     18.86 o 
  -2   0  22        2.62        2.94     17.62 o 
  -1   0  22      255.23      255.39     22.16 o 
   0   0  22       46.50       30.67     24.52 o 
   1   0  22      471.91      510.57     27.42 o 
 -11   1  22        5.09       10.61     10.85 o 
 -10   1  22       61.25       74.36     11.98 o 
  -9   1  22       60.84       59.81     11.17 o 
  -8   1  22       65.68       54.66     10.39 o 
  -7   1  22       47.39       47.89     10.56 o 
  -6   1  22        3.68        8.97      9.70 o 
  -5   1  22       52.50       67.02     17.44 o 
  -4   1  22       26.57       19.99      9.64 o 
  -3   1  22        4.31       -2.85     13.36 o 
  -2   1  22        9.32        1.09      9.36 o 
  -1   1  22       27.57       28.76     15.42 o 
   0   1  22      161.87      164.02     23.29 o 
   1   1  22        0.47        7.05     17.73 o 
 -10   2  22      106.86       72.87     12.53 o 
  -9   2  22        7.20       10.32     11.03 o 
  -8   2  22      265.11      276.98     18.15 o 
  -7   2  22      750.95      792.74     23.27 o 
  -6   2  22      992.28     1047.97     26.44 o 
  -5   2  22     1377.29     1407.77     30.87 o 
  -4   2  22      795.40      826.31     23.43 o 
  -3   2  22      339.21      327.24     16.79 o 
  -2   2  22      271.94      259.12     19.57 o 
  -1   2  22       16.28       27.14     10.50 o 
   0   2  22        0.74        9.57     10.63 o 
   1   2  22       45.05       55.76     10.54 o 
  -9   3  22        3.94       29.87     14.77 o 
  -8   3  22      336.35      354.55     24.27 o 
  -7   3  22       88.08       78.89     11.51 o 
  -6   3  22       61.00       47.40     11.07 o 
  -5   3  22       20.51       18.06     10.33 o 
  -4   3  22      184.84      189.37     14.94 o 
  -3   3  22      396.00      386.04     17.60 o 
  -2   3  22       42.17       41.13     11.02 o 
  -1   3  22      114.98      131.39     17.10 o 
   0   3  22      257.41      227.89     32.04 o 
  -7   4  22      662.56      690.88     22.45 o 
  -6   4  22      464.90      447.52     19.28 o 
  -5   4  22      115.10      102.44     13.48 o 
  -4   4  22      559.16      606.41     21.25 o 
  -3   4  22      811.10      848.96     25.87 o 
  -9   1  23       94.61       86.99     12.87 o 
  -8   1  23      330.13      333.43     17.57 o 
  -7   1  23      661.55      683.93     25.45 o 
  -6   1  23     1288.21     1348.73     30.31 o 
  -5   1  23     1230.43     1286.35     29.84 o 
  -4   1  23      116.07      100.01     12.60 o 
  -3   1  23        3.85      -11.00     11.00 o 
  -2   1  23       42.53       18.96     10.91 o 
  -1   1  23        4.91       17.65     10.44 o 
  -8   2  23       36.08       19.29     10.97 o 
  -7   2  23      234.77      235.11     16.18 o 
  -6   2  23       42.61       48.46     11.70 o 
  -5   2  23      109.88      113.51     13.34 o 
  -4   2  23      189.52      185.54     15.22 o 
  -3   2  23      137.98      136.99     14.31 o 
  -2   2  23       38.45       34.22     11.26 o 
  -6   3  23      353.56      346.60     17.59 o 
  -5   3  23      411.19      426.38     25.62 o 
  -4   3  23      618.40      652.06     23.89 o 
  -7   0  24     1357.39     1416.99     71.12 o 
  -6   0  24     1667.19     1799.60     52.60 o 
  -5   0  24      278.42      260.42     52.13 o 
  -4   0  24      199.99      177.81     22.21 o 
  -3   0  24       53.02       64.57     29.79 o 
  -6   1  24       25.38       39.46     11.68 o 
  -5   1  24       66.35       85.92     12.05 o 
  -4   1  24      121.50      124.81     13.56 o 
                                                 
